# Supplementary material for: Semi‐Dwarfing Reduced Height Genes Hardly Influenced Gluten Protein Composition While Extreme Dwarfing Genes Decreased Glutenins in Wheat
Source: Food Sci Nutr. 2025 Jul 30;13(8):e70649. doi: 10.1002/fsn3.70649 (PMC12308216; doi:10.1002/fsn3.70649)
Supplement: Supplementary file 2 — Table S3 [file FSN3-13-e70649-s001.xlsx]

## Sheet: A_2021
Genotype	Allele	Plant height [cm]				Thousand kernel weight [g]				Grain number per m2				Grain yield per plot [g/m2]				Grain area [mm x mm]				Grain width [mm]				Grain length [mm]				Crude protein [%]
		Mean		Std.	Std. [%]	Mean		Std.	Std. [%]	Mean		Std.	Std. [%]	Mean		Std.	Std. [%]	Mean		Std.	Std. [%]	Mean		Std.	Std. [%]	Mean		Std.	Std. [%]	Mean		Std.	Std. [%]
April Bearded	rht	149.6	±	4.32666	2.89215	33.8285	±	0.660815	1.95343	34106.8	±	2554.74	7.49043	1153.07	±	74.0903	6.42549	14.2155	±	0.252921	1.7792	3.07253	±	0.0274153	0.89227	6.26541	±	0.0449449	0.717349	11.5712	±	0.272652	2.35631
April Bearded	Rht1	120.2	±	1.44222	1.19985	34.4245	±	1.18146	3.43203	38489.7	±	3740.69	9.71868	1327.81	±	175.257	13.199	14.5837	±	0.223703	1.53392	3.10566	±	0.0470671	1.51553	6.31761	±	0.00928522	0.146974	10.1746	±	0.29984	2.94695
April Bearded	Rht2	116.267	±	0.90185	0.775674	32.3523	±	1.63753	5.06157	39045.3	±	2087.88	5.34733	1264.34	±	112.133	8.86888	14.0287	±	0.370282	2.63945	3.01769	±	0.0756187	2.50584	6.26164	±	0.0442363	0.706464	9.48723	±	0.288299	3.03881
April Bearded	Rht3	56.4	±	2.42487	4.29942	26.0382	±	0.737441	2.83215	41172.8	±	5065.95	12.3041	1074.06	±	159.402	14.8411	13.2155	±	0.131464	0.994772	2.85284	±	0.0160659	0.563153	6.23007	±	0.0160412	0.25748	11.5667	±	0.140944	1.21853
April Bearded	Rht1+2	74.4	±	5.07149	6.81652	28.4657	±	0.981747	3.44887	43082.2	±	4214.47	9.7824	1223.93	±	85.6934	7.00148	13.4612	±	0.208519	1.54904	2.90807	±	0.0373906	1.28575	6.22352	±	0.0227376	0.365349	10.1894	±	0.121546	1.19287
April Bearded	Rht2+3	46.9333	±	1.40475	2.99308	25.2319	±	0.64542	2.55795	31848.1	±	10520.4	33.033	801.39	±	254.669	31.7783	12.9612	±	0.173792	1.34086	2.86129	±	0.0343755	1.2014	6.08474	±	0.0175485	0.288402	11.3225	±	0.217991	1.9253
Genotype	Allele	Plant height [cm]				Thousand kernel weight [g]				Grain number per m2				Grain yield per plot [g/m2]				Grain area [mm x mm]				Grain width [mm]				Grain length [mm]				Crude protein [%]
		Mean		Std.	Std. [%]	Mean		Std.	Std. [%]	Mean		Std.	Std. [%]	Mean		Std.	Std. [%]	Mean		Std.	Std. [%]	Mean		Std.	Std. [%]	Mean		Std.	Std. [%]	Mean		Std.	Std. [%]
Bersee	rht	119.333	±	0.702377	0.588584	43.8491	±	0.941768	2.14775	27069.8	±	1621.9	5.99153	1186.5	±	63.2336	5.32943	17.8666	±	0.233094	1.30463	3.56934	±	0.0304638	0.853485	6.73233	±	0.0310197	0.460757	10.4644	±	0.430892	4.1177
Bersee	Rht1	92.6	±	2.42487	2.61865	36.0944	±	1.53874	4.2631	31008.9	±	4852.7	15.6494	1115.43	±	144.02	12.9116	16.1103	±	0.393389	2.44185	3.37296	±	0.0546251	1.6195	6.42423	±	0.067105	1.04456	10.242	±	0.492709	4.81067
Bersee	Rht2	86.3333	±	0.305505	0.353867	35.3476	±	1.2156	3.43899	35821.9	±	5051.5	14.1017	1264.74	±	164.553	13.0108	16.1642	±	0.190946	1.18129	3.35788	±	0.0272804	0.812429	6.4603	±	0.117514	1.81902	9.60928	±	0.234488	2.44022
Bersee	Rht3	52.2667	±	0.61101	1.16902	33.5329	±	1.21046	3.60975	34307.6	±	4588.79	13.3755	1152	±	172.408	14.966	16.3824	±	0.295804	1.80562	3.37274	±	0.0480485	1.42461	6.53744	±	0.0739757	1.13157	10.8122	±	0.567871	5.25212
Bersee	Rht1+2	56.1333	±	0.64291	1.14533	31.9598	±	1.74802	5.46942	32149	±	7056.5	21.9494	1025.98	±	215.61	21.015	15.5201	±	0.33236	2.14148	3.20989	±	0.0569009	1.77268	6.44215	±	0.0301127	0.467432	9.93492	±	0.394313	3.96896
Bersee	Rht2+3	41.8	±	0.34641	0.828732	35.2758	±	2.97388	8.43038	23264.7	±	7538.01	32.4011	811.256	±	241.369	29.7526	16.5618	±	0.834899	5.04112	3.35959	±	0.111636	3.3229	6.64719	±	0.115855	1.74292	12.1816	±	0.520285	4.27106
Genotype	Allele	Plant height [cm]				Thousand kernel weight [g]				Grain number per m2				Grain yield per plot [g/m2]				Grain area [mm x mm]				Grain width [mm]				Grain length [mm]				Crude protein [%]
		Mean		Std.	Std. [%]	Mean		Std.	Std. [%]	Mean		Std.	Std. [%]	Mean		Std.	Std. [%]	Mean		Std.	Std. [%]	Mean		Std.	Std. [%]	Mean		Std.	Std. [%]	Mean		Std.	Std. [%]
M. Huntsman	rht	100.867	±	1.8037	1.7882	44.6667	±	0.108129	0.24208	20840.7	±	2879.59	13.8172	930.711	±	126.719	13.6153	18.6363	±	0.0894254	0.479846	3.64937	±	0.0161083	0.4414	6.91483	±	0.0800604	1.15781	9.71978	±	0.23762	2.4447
M. Huntsman	Rht1	77	±	2.98664	3.87875	35.052	±	2.36424	6.74494	31097.2	±	5612.09	18.0469	1093.08	±	240.08	21.9636	16.4648	±	0.654773	3.9768	3.30644	±	0.0827983	2.50416	6.70387	±	0.0964374	1.43853	9.52041	±	0.359333	3.77435
M. Huntsman	Rht2	74.5333	±	3.28836	4.41194	34.284	±	0.599225	1.74783	30527.3	±	2997.38	9.81868	1047.33	±	115.861	11.0625	16.5165	±	0.144081	0.872348	3.29055	±	0.0404829	1.23028	6.7895	±	0.0597772	0.880435	9.59495	±	0.091525	0.953888
M. Huntsman	Rht3	42.9333	±	3.53459	8.23274	29.6497	±	2.89719	9.77139	33862	±	2302.53	6.79975	1006.69	±	148.649	14.7661	15.7224	±	0.375699	2.38957	3.21104	±	0.0496634	1.54665	6.59992	±	0.0320928	0.48626	11.4933	±	0.579333	5.04062
M. Huntsman	Rht1+2	50.7333	±	2.38607	4.70316	33.1449	±	1.73783	5.24314	36895.4	±	8578.62	23.2512	1222.23	±	284.07	23.242	16.4471	±	0.411237	2.50036	3.25996	±	0.0551003	1.69021	6.78264	±	0.060344	0.889683	10.6182	±	0.362192	3.41104
M. Huntsman	Rht2+3	34.5333	±	1.70098	4.92562	32.1219	±	3.8935	12.121	26636	±	6827.12	25.6312	873.079	±	330.521	37.8569	16.571	±	1.06997	6.45688	3.28269	±	0.15319	4.6666	6.81316	±	0.130797	1.91976	12.3561	±	0.480284	3.88702
Genotype	Allele	Plant height [cm]				Thousand kernel weight [g]				Grain number per m2				Grain yield per plot [g/m2]				Grain area [mm x mm]				Grain width [mm]				Grain length [mm]				Crude protein [%]
		Mean		Std.	Std. [%]	Mean		Std.	Std. [%]	Mean		Std.	Std. [%]	Mean		Std.	Std. [%]	Mean		Std.	Std. [%]	Mean		Std.	Std. [%]	Mean		Std.	Std. [%]	Mean		Std.	Std. [%]
M. Widgeon	rht	107.533	±	3.74344	3.48119	46.1221	±	1.24632	2.70221	21953.4	±	2188.7	9.96975	1012.85	±	107.876	10.6507	18.5906	±	0.335322	1.80372	3.60122	±	0.0325446	0.90371	6.94298	±	0.0510731	0.735608	11.0591	±	0.216973	1.96195
M. Widgeon	Rht1	84.4	±	3.73631	4.42691	38.9266	±	2.62291	6.73809	32244.9	±	1679.81	5.20952	1252.27	±	23.5214	1.8783	16.6191	±	0.614202	3.69575	3.34675	±	0.0823422	2.46036	6.65065	±	0.0866573	1.30299	10.6625	±	0.0826585	0.77523
M. Widgeon	Rht2	81.9333	±	1.61658	1.97304	39.7581	±	1.1387	2.86407	33887.5	±	6675.14	19.6979	1349.43	±	286.995	21.2678	17.1482	±	0.335424	1.95603	3.40355	±	0.0253267	0.744124	6.78086	±	0.105488	1.55567	10.2666	±	0.23711	2.30952
M. Widgeon	Rht3	51.4	±	1.7088	3.32452	37.3359	±	1.08035	2.89359	28184.7	±	1726.53	6.12577	1052.8	±	80.7361	7.66873	17.2135	±	0.406279	2.36023	3.43891	±	0.0526119	1.5299	6.70868	±	0.0575768	0.858243	12.5898	±	0.437613	3.47593
M. Widgeon	Rht1+2	52.1333	±	1.62891	3.1245	33.0342	±	2.34291	7.09238	36014.2	±	6631.64	18.414	1194.01	±	273.447	22.9015	15.6954	±	0.401096	2.55549	3.2375	±	0.0797945	2.46469	6.52858	±	0.00454585	0.06963	11.4096	±	0.41417	3.63
M. Widgeon	Rht2+3	51.4	±	0.1	0.194553	35.6094	±	2.04306	5.73742	22978.9	±	3686.47	16.0429	813.435	±	84.8303	10.4287	16.6889	±	0.581345	3.48342	3.35182	±	0.0814004	2.42855	6.67518	±	0.077988	1.16833	13.4101	±	0.175883	1.31158
Data for Figure S2A are summarized in columns W and Y.

## Sheet: B_2022
Genotype	Allele	Plant height [cm]				Thousand kernel weight [g]				Grain number per m2				Grain yield per plot [g/m2]				Grain area [mm x mm]				Grain width [mm]				Grain length [mm]				Crude protein [%]
		Mean		Std.	Std. [%]	Mean		Std.	Std. [%]	Mean		Std.	Std. [%]	Mean		Std.	Std. [%]	Mean		Std.	Std. [%]	Mean		Std.	Std. [%]	Mean		Std.	Std. [%]	Mean		Std.	Std. [%]
April Bearded	rht	140.5	±	5.5	3.91459	36.8533	±	0.558957	1.51671	27571.7	±	5027.64	18.2348	1017.94	±	199.273	19.5761	15	±	0.264575	1.76383	3.2	±	5.43896e-16	1.69967e-14	6.33333	±	0.11547	1.82321	9.43025	±	0.789839	8.37559
April Bearded	Rht1	111.667	±	0.57735	0.51703	33.94	±	0.843267	2.48458	34049.3	±	7810.47	22.9387	1152.53	±	242.74	21.0615	14.5	±	0.2	1.37931	3.1	±	0	0	6.26667	±	0.057735	0.921304	8.70733	±	0.307945	3.53662
April Bearded	Rht2	106	±	4	3.77358	32.8533	±	0.88636	2.69793	35208	±	6785.61	19.2729	1157.9	±	236.938	20.4627	14.3667	±	0.503322	3.5034	3.06667	±	0.057735	1.88266	6.26667	±	0.11547	1.84261	8.36259	±	0.668743	7.99685
April Bearded	Rht3	57	±	3	5.26316	29.3467	±	0.837994	2.8555	31757.7	±	5075.52	15.982	930.223	±	136.526	14.6767	13.7667	±	0.321455	2.33502	2.96667	±	0.057735	1.94612	6.13333	±	0.057735	0.941332	9.35534	±	0.530398	5.66947
April Bearded	Rht1+2	73	±	3	4.10959	28.8133	±	1.2566	4.36116	32784.9	±	1850.77	5.64518	946.107	±	94.4748	9.98564	13.5667	±	0.378594	2.79062	2.93333	±	0.057735	1.96824	6.16667	±	0.057735	0.936244	8.77074	±	0.557358	6.35474
April Bearded	Rht2+3	45.5	±	0.5	1.0989	26.8367	±	1.34031	4.99433	26025.2	±	3206.95	12.3225	699.832	±	106.97	15.2851	13.3667	±	0.493288	3.69044	2.93333	±	0.11547	3.93648	6.13333	±	0.057735	0.941332	9.34817	±	0.624827	6.68395
Genotype	Allele	Plant height [cm]				Thousand kernel weight [g]				Grain number per m2				Grain yield per plot [g/m2]				Grain area [mm x mm]				Grain width [mm]				Grain length [mm]				Crude protein [%]
		Mean		Std.	Std. [%]	Mean		Std.	Std. [%]	Mean		Std.	Std. [%]	Mean		Std.	Std. [%]	Mean		Std.	Std. [%]	Mean		Std.	Std. [%]	Mean		Std.	Std. [%]	Mean		Std.	Std. [%]
Bersee	rht	112.5	±	0.5	0.444444	46.35	±	1.58559	3.42091	21075.8	±	893.579	4.23984	977.49	±	67.7565	6.93169	18.4333	±	0.635085	3.44531	3.66667	±	0.057735	1.57459	6.7	±	0.1	1.49254	9.27889	±	0.569893	6.14182
Bersee	Rht1	94.5	±	2.5	2.6455	41.87	±	3.0574	7.30213	30662.6	±	5740.19	18.7205	1294.09	±	332.54	25.6968	17.5333	±	0.83865	4.78317	3.6	±	0.1	2.77778	6.46667	±	0.11547	1.78562	8.26505	±	0.67635	8.18326
Bersee	Rht2	93	±	1	1.07527	40.9533	±	0.687192	1.67799	34014.1	±	5975.92	17.5689	1392.59	±	240.475	17.2681	17.6333	±	0.23094	1.30968	3.56667	±	0.057735	1.61874	6.53333	±	0.057735	0.883699	8.88279	±	0.472193	5.31582
Bersee	Rht3	49	±	2	4.08163	37.1867	±	1.26848	3.41111	27933.1	±	2627.62	9.40683	1036.52	±	64.3005	6.20348	17.2	±	0.2	1.16279	3.43333	±	0.057735	1.6816	6.6	±	1.08779e-15	1.64817e-14	9.32543	±	0.18378	1.97074
Bersee	Rht1+2	59	±	1	1.69492	35.2	±	1.34101	3.80968	24468	±	5217.51	21.3238	856.665	±	153.13	17.8751	16.5	±	0.608276	3.68652	3.36667	±	0.11547	3.4298	6.46667	±	0.057735	0.89281	8.10281	±	0.509319	6.28571
Bersee	Rht2+3	41	±	1	2.43902	40.3367	±	2.89873	7.18634	15277	±	4768.99	31.2168	607.467	±	144.775	23.8325	17.8333	±	0.85049	4.7691	3.5	±	0.1	2.85714	6.73333	±	0.152753	2.2686	10.8718	±	0.64576	5.93978
Genotype	Allele	Plant height [cm]				Thousand kernel weight [g]				Grain number per m2				Grain yield per plot [g/m2]				Grain area [mm x mm]				Grain width [mm]				Grain length [mm]				Crude protein [%]
		Mean		Std.	Std. [%]	Mean		Std.	Std. [%]	Mean		Std.	Std. [%]	Mean		Std.	Std. [%]	Mean		Std.	Std. [%]	Mean		Std.	Std. [%]	Mean		Std.	Std. [%]	Mean		Std.	Std. [%]
M. Huntsman	rht	100	±	7	7	51.92	±	1.10395	2.12625	22022.5	±	3422.01	15.5387	1141.54	±	160.989	14.1028	20.1667	±	0.568624	2.81962	3.83333	±	0.057735	1.50613	7	±	0.1	1.42857	8.02749	±	0.739514	9.21226
M. Huntsman	Rht1	82.5	±	1.5	1.81818	46.7167	±	1.24344	2.66165	30307.5	±	3041.22	10.0346	1417.93	±	172.666	12.1773	19.2	±	0.2	1.04167	3.66667	±	0.057735	1.57459	6.93333	±	0.057735	0.832717	7.39676	±	0.513416	6.94108
M. Huntsman	Rht2	82	±	0	0	46.1967	±	0.558957	1.20995	32980.2	±	3774.61	11.4451	1524.29	±	184.248	12.0875	19.1667	±	0.321455	1.67716	3.63333	±	0.057735	1.58904	6.96667	±	0.152753	2.19262	7.67327	±	0.546543	7.12269
M. Huntsman	Rht3	45.5	±	0.5	1.0989	35.78	±	1.87094	5.229	32142	±	6609.63	20.5638	1155.43	±	275.57	23.85	16.9667	±	0.51316	3.02452	3.36667	±	0.057735	1.7149	6.66667	±	0.11547	1.73205	7.67689	±	0.289245	3.76774
M. Huntsman	Rht1+2	50.5	±	1.5	2.9703	37.51	±	0.252389	0.672857	32405.8	±	2111.99	6.51732	1215.88	±	87.2967	7.17974	17.4333	±	0.208167	1.19407	3.4	±	0	0	6.86667	±	0.057735	0.840801	8.25384	±	0.749562	9.08138
M. Huntsman	Rht2+3	38.5	±	0.5	1.2987	38.22	±	4.99122	13.0592	26953.8	±	3365.69	12.4869	1033.83	±	222.5	21.522	17.8	±	1.249	7.01685	3.43333	±	0.152753	4.4491	6.86667	±	0.11547	1.6816	8.76933	±	0.210298	2.39811
Genotype	Allele	Plant height [cm]				Thousand kernel weight [g]				Grain number per m2				Grain yield per plot [g/m2]				Grain area [mm x mm]				Grain width [mm]				Grain length [mm]				Crude protein [%]
		Mean		Std.	Std. [%]	Mean		Std.	Std. [%]	Mean		Std.	Std. [%]	Mean		Std.	Std. [%]	Mean		Std.	Std. [%]	Mean		Std.	Std. [%]	Mean		Std.	Std. [%]	Mean		Std.	Std. [%]
M. Widgeon	rht	109.5	±	2.5	2.28311	48.3767	±	1.48541	3.0705	20609.3	±	1142.21	5.5422	998.055	±	83.469	8.36316	18.9667	±	0.208167	1.09754	3.7	±	5.43896e-16	1.46999e-14	6.8	±	0	0	9.23101	±	0.553917	6.00061
M. Widgeon	Rht1	83.5	±	0.5	0.598802	43.57	±	1.42713	3.27549	27340.2	±	3495.4	12.7848	1188.43	±	119.106	10.0221	17.8333	±	0.305505	1.71311	3.5	±	0	0	6.73333	±	0.057735	0.857451	9.23192	±	0.427357	4.62913
M. Widgeon	Rht2	82.5	±	2.5	3.0303	46.5633	±	2.68761	5.77194	33101.3	±	4454.73	13.4579	1542.58	±	241.916	15.6826	18.8	±	0.7	3.7234	3.66667	±	0.057735	1.57459	6.8	±	0.1	1.47059	7.99314	±	0.350634	4.38669
M. Widgeon	Rht3	54	±	2	3.7037	36.94	±	1.59678	4.32263	25249.4	±	2552.03	10.1073	934.666	±	126.158	13.4976	16.7667	±	0.602771	3.59506	3.36667	±	0.057735	1.7149	6.53333	±	0.152753	2.33805	9.63606	±	0.665508	6.90644
M. Widgeon	Rht1+2	55	±	2	3.63636	34.2567	±	1.71349	5.0019	36014.1	±	392.825	1.09075	1233.57	±	58.0417	4.7052	15.7667	±	0.23094	1.46474	3.26667	±	0.057735	1.7674	6.43333	±	0.057735	0.897436	9.15748	±	0.684161	7.47106
M. Widgeon	Rht2+3	44	±	1	2.27273	42.07	±	4.13494	9.82871	20710.9	±	2195.35	10.6	867.238	±	73.0071	8.41835	17.7667	±	0.85049	4.787	3.5	±	0.1	2.85714	6.76667	±	0.11547	1.70645	10.6257	±	0.411981	3.8772
Data for Figure S2B are summarized in columns W and Y.

## Sheet: C_2023
Genotype	Allele	Plant height [cm]				Thousand kernel weight [g]				Grain number per m2				Grain yield per plot [g/m2]				Grain area [mm x mm]				Grain width [mm]				Grain length [mm]				Crude protein [%]
		Mean		Std.	Std. [%]	Mean		Std.	Std. [%]	Mean		Std.	Std. [%]	Mean		Std.	Std. [%]	Mean		Std.	Std. [%]	Mean		Std.	Std. [%]	Mean		Std.	Std. [%]	Mean		Std.	Std. [%]
April Bearded	rht	158.222	±	5.18902	3.27958	31.6533	±	0.886247	2.79985	22207.4	±	3062.11	13.7887	701.487	±	81.7694	11.6566	13.7667	±	0.305505	2.21916	3.03333	±	0.057735	1.90335	6.06667	±	0.11547	1.90335	12.8267	±	0.694446	5.41405
April Bearded	Rht1	130.667	±	2.848	2.17959	33.33	±	0.537308	1.61209	28251.5	±	2596.1	9.18927	941.176	±	80.843	8.58957	14.3667	±	0.251661	1.7517	3.1	±	0	0	6.16667	±	0.11547	1.87249	10.8957	±	1.12895	10.3615
April Bearded	Rht2	124.889	±	3.65655	2.92784	32.4867	±	1.3903	4.2796	31790.6	±	1025.97	3.22729	1031.82	±	10.9445	1.0607	14.3333	±	0.23094	1.61121	3.1	±	0	0	6.2	±	0	0	10.319	±	0.379499	3.67769
April Bearded	Rht3	66	±	3.21455	4.87053	28.1733	±	0.626844	2.22495	32391.6	±	2675.29	8.25919	913.17	±	87.2354	9.55303	13.7333	±	0.11547	0.840801	2.93333	±	0.057735	1.96824	6.2	±	0	0	12.2984	±	0.542908	4.41447
April Bearded	Rht1+2	83.1111	±	3.16813	3.81192	29.3133	±	1.56721	5.34639	36771.5	±	3268.42	8.88848	1077.87	±	109.298	10.1402	13.7333	±	0.450925	3.28343	2.96667	±	0.057735	1.94612	6.1	±	0.1	1.63934	11.1363	±	0.347484	3.12029
April Bearded	Rht2+3	53.1111	±	1.95316	3.67749	24.92	±	4.04857	16.2463	28282.9	±	4234.64	14.9724	706.866	±	163.562	23.1391	12.9667	±	1.15902	8.93848	2.86667	±	0.11547	4.02803	6.03333	±	0.23094	3.82774	12.9515	±	0.393008	3.03445
Genotype	Allele	Plant height [cm]				Thousand kernel weight [g]				Grain number per m2				Grain yield per plot [g/m2]				Grain area [mm x mm]				Grain width [mm]				Grain length [mm]				Crude protein [%]
		Mean		Std.	Std. [%]	Mean		Std.	Std. [%]	Mean		Std.	Std. [%]	Mean		Std.	Std. [%]	Mean		Std.	Std. [%]	Mean		Std.	Std. [%]	Mean		Std.	Std. [%]	Mean		Std.	Std. [%]
Bersee	rht	128.556	±	0.693889	0.539758	37.2567	±	3.02141	8.10972	22119.3	±	2356.36	10.653	825.476	±	127.816	15.4839	16.1333	±	0.650641	4.0329	3.4	±	0.1	2.94118	6.33333	±	0.057735	0.911606	11.6761	±	0.509934	4.36735
Bersee	Rht1	100	±	2.4037	2.4037	36.83	±	1.31731	3.57673	30731	±	4135.97	13.4587	1133.11	±	173.056	15.2727	16.3333	±	0.378594	2.31792	3.46667	±	0.057735	1.66543	6.26667	±	0.11547	1.84261	11.4956	±	1.06678	9.27993
Bersee	Rht2	97.6667	±	0	0	35.3967	±	1.43615	4.05731	29661.4	±	3493.4	11.7776	1049.12	±	123.641	11.7852	16.1333	±	0.378594	2.34666	3.36667	±	0.057735	1.7149	6.33333	±	0.057735	0.911606	10.8318	±	0.535104	4.9401
Bersee	Rht3	59.4444	±	0.509175	0.856556	33.3733	±	2.65557	7.95715	28550.2	±	3755.26	13.1532	949.166	±	108.744	11.4568	16.3667	±	0.680686	4.15898	3.36667	±	0.057735	1.7149	6.36667	±	0.11547	1.81367	11.8217	±	0.309451	2.61766
Bersee	Rht1+2	64.8889	±	3.15054	4.85529	32.1033	±	1.0155	3.16321	31793	±	2377.39	7.4777	1019.06	±	44.2933	4.3465	15.9	±	0.2	1.25786	3.26667	±	0.057735	1.7674	6.36667	±	0.057735	0.906833	11.9986	±	0.331234	2.76059
Bersee	Rht2+3	48.6667	±	2	4.10959	31.7067	±	0.995707	3.14037	23793.6	±	2705.74	11.3717	755.968	±	107.242	14.1861	16.0333	±	0.378594	2.36129	3.26667	±	0.057735	1.7674	6.43333	±	0.057735	0.897436	12.7136	±	0.73245	5.76117
Genotype	Allele	Plant height [cm]				Thousand kernel weight [g]				Grain number per m2				Grain yield per plot [g/m2]				Grain area [mm x mm]				Grain width [mm]				Grain length [mm]				Crude protein [%]
		Mean		Std.	Std. [%]	Mean		Std.	Std. [%]	Mean		Std.	Std. [%]	Mean		Std.	Std. [%]	Mean		Std.	Std. [%]	Mean		Std.	Std. [%]	Mean		Std.	Std. [%]	Mean		Std.	Std. [%]
M. Huntsman	rht	105.778	±	1.89541	1.79188	44.55	±	1.67203	3.75316	25455.9	±	2907.7	11.4225	1137.15	±	168.311	14.8011	18.2333	±	0.64291	3.52601	3.63333	±	0.11547	3.17807	6.73333	±	0.11547	1.7149	10.7547	±	1.24338	11.5612
M. Huntsman	Rht1	82.1111	±	1.57527	1.91846	40.3533	±	0.929319	2.30295	29715.5	±	4652.46	15.6566	1198.6	±	183.517	15.311	17.7667	±	0.208167	1.17167	3.46667	±	0.057735	1.66543	6.83333	±	0.057735	0.844903	10.286	±	0.697206	6.77822
M. Huntsman	Rht2	78.2222	±	2.52396	3.22665	38.8333	±	1.95935	5.04552	28784.4	±	688.704	2.39263	1116.98	±	33.5737	3.00575	17.3667	±	0.750555	4.32182	3.4	±	0.1	2.94118	6.76667	±	0.152753	2.25743	10.5357	±	0.460888	4.37452
M. Huntsman	Rht3	50	±	0.333333	0.666667	28.17	±	3.39086	12.0371	32848.2	±	4198.67	12.782	916.449	±	49.6495	5.4176	15.4667	±	1.13725	7.3529	3.16667	±	0.152753	4.82376	6.46667	±	0.23094	3.57124	12.1516	±	0.276212	2.27305
M. Huntsman	Rht1+2	53.2222	±	2.14303	4.02658	35.4167	±	2.57286	7.26456	30746	±	1948.93	6.3388	1092.25	±	146.266	13.3913	16.8333	±	0.862168	5.12179	3.3	±	0.1	3.0303	6.73333	±	0.11547	1.7149	11.9434	±	0.778303	6.51659
M. Huntsman	Rht2+3	38.2222	±	1.07152	2.80339	30.9367	±	1.72425	5.57348	27146.6	±	3291.94	12.1265	840.429	±	118.095	14.0518	16.4667	±	0.665833	4.04352	3.23333	±	0.057735	1.78562	6.76667	±	0.11547	1.70645	12.1	±	0.296466	2.45013
Genotype	Allele	Plant height [cm]				Thousand kernel weight [g]				Grain number per m2				Grain yield per plot [g/m2]				Grain area [mm x mm]				Grain width [mm]				Grain length [mm]				Crude protein [%]
		Mean		Std.	Std. [%]	Mean		Std.	Std. [%]	Mean		Std.	Std. [%]	Mean		Std.	Std. [%]	Mean		Std.	Std. [%]	Mean		Std.	Std. [%]	Mean		Std.	Std. [%]	Mean		Std.	Std. [%]
M. Widgeon	rht	123.111	±	5.73811	4.66092	46.2433	±	0.940284	2.03334	25997.1	±	2290.97	8.8124	1203.49	±	128.362	10.6658	18.4	±	0.1	0.543478	3.66667	±	0.057735	1.57459	6.66667	±	0.057735	0.866025	11.8146	±	0.658437	5.57306
M. Widgeon	Rht1	90.7778	±	0.83887	0.924092	38.56	±	2.91094	7.54913	25161.4	±	4188.98	16.6484	963.313	±	107.928	11.2038	16.8333	±	0.665833	3.95544	3.4	±	0.173205	5.09427	6.53333	±	0.057735	0.883699	11.4816	±	1.16108	10.1125
M. Widgeon	Rht2	89.7778	±	1.64429	1.83152	41.1233	±	0.845833	2.05682	29187.7	±	750.887	2.57262	1200.28	±	39.3184	3.27577	17.5333	±	0.305505	1.74242	3.53333	±	0.057735	1.63401	6.6	±	0.1	1.51515	11.3558	±	0.600661	5.28948
M. Widgeon	Rht3	60.3333	±	1.76383	2.92348	34.43	±	0.612454	1.77884	26506.7	±	2685.16	10.1301	912.933	±	97.9942	10.734	16.5667	±	0.152753	0.922047	3.4	±	0	0	6.56667	±	0.057735	0.879214	13.3967	±	0.762225	5.68966
M. Widgeon	Rht1+2	59.7778	±	2.00924	3.36118	32.2467	±	0.865583	2.68425	29054.4	±	3693.01	12.7107	934.838	±	96.563	10.3294	15.5333	±	0.251661	1.62014	3.2	±	5.43896e-16	1.69967e-14	6.4	±	1.08779e-15	1.69967e-14	12.2415	±	0.71643	5.85246
M. Widgeon	Rht2+3	50.1111	±	3.15054	6.28712	33.45	±	1.45083	4.3373	27471.1	±	2446.39	8.90534	917.166	±	61.0669	6.65821	16.4	±	0.360555	2.19851	3.3	±	0.1	3.0303	6.6	±	0.1	1.51515	12.867	±	0.686757	5.33737
Data for Figure S2C are summarized in columns W and Y.

## Sheet: D_Mean_3Years
Genotype	Allele	Plant height [cm]				Thousand kernel weight [g]				Grain number per m2				Grain yield per plot [g/m2]				Grain area [mm x mm]				Grain width [mm]				Grain length [mm]				Crude protein [%]
		Mean		Std.	Std. [%]	Mean		Std.	Std. [%]	Mean		Std.	Std. [%]	Mean		Std.	Std. [%]	Mean		Std.	Std. [%]	Mean		Std.	Std. [%]	Mean		Std.	Std. [%]	Mean		Std.	Std. [%]
April Bearded	rht	149.441	±	8.82484	5.90524	34.1117	±	2.34494	6.8743	27962	±	6076.97	21.733	957.498	±	230.787	24.1031	14.3274	±	0.590829	4.12378	3.10196	±	0.0819542	2.64202	6.2218	±	0.146884	2.36079	11.276	±	1.55083	13.7533
April Bearded	Rht1	120.844	±	8.39954	6.9507	33.8982	±	0.908018	2.67867	33596.8	±	6340.59	18.8726	1140.51	±	228.372	20.0237	14.4835	±	0.217556	1.5021	3.10189	±	0.0237032	0.764154	6.25031	±	0.0927926	1.48461	9.92586	±	1.14454	11.5308
April Bearded	Rht2	115.719	±	8.63789	7.46457	32.5641	±	1.18341	3.6341	35347.9	±	4769	13.4916	1151.35	±	165.436	14.3688	14.2429	±	0.370076	2.59832	3.06145	±	0.0595685	1.94576	6.24277	±	0.0696867	1.11628	9.38959	±	0.93535	9.96156
April Bearded	Rht3	59.8	±	5.29087	8.84761	27.8527	±	1.58744	5.6994	35107.4	±	5951.05	16.951	972.483	±	137.013	14.089	13.5718	±	0.324239	2.38906	2.91761	±	0.0655694	2.24736	6.1878	±	0.0523052	0.845296	11.0735	±	1.34491	12.1453
April Bearded	Rht1+2	76.837	±	5.80509	7.55506	28.8641	±	1.17724	4.07857	37546.2	±	5309.07	14.1401	1082.64	±	146.762	13.556	13.5871	±	0.334156	2.45937	2.93602	±	0.0516141	1.75796	6.1634	±	0.0795577	1.29081	10.0321	±	1.05764	10.5425
April Bearded	Rht2+3	48.5148	±	3.71188	7.65103	25.6629	±	2.33329	9.09208	28718.8	±	6417.78	22.347	736.029	±	167.855	22.8054	13.0982	±	0.666912	5.09164	2.8871	±	0.0903883	3.13077	6.0838	±	0.126961	2.08687	11.2074	±	1.56091	13.9275
Genotype	Allele	Plant height [cm]				Thousand kernel weight [g]				Grain number per m2				Grain yield per plot [g/m2]				Grain area [mm x mm]				Grain width [mm]				Grain length [mm]				Crude protein [%]
		Mean		Std.	Std. [%]	Mean		Std.	Std. [%]	Mean		Std.	Std. [%]	Mean		Std.	Std. [%]	Mean		Std.	Std. [%]	Mean		Std.	Std. [%]	Mean		Std.	Std. [%]	Mean		Std.	Std. [%]
Bersee	rht	120.13	±	6.99977	5.82685	42.4852	±	4.43654	10.4425	23421.6	±	3152.15	13.4583	996.488	±	175.706	17.6326	17.4778	±	1.13894	6.51651	3.54534	±	0.131236	3.70165	6.58856	±	0.201023	3.05109	10.4731	±	1.10981	10.5968
Bersee	Rht1	95.7	±	3.94391	4.12112	38.2648	±	3.28256	8.57855	30800.8	±	4292.6	13.9366	1180.88	±	218.142	18.4729	16.659	±	0.830484	4.9852	3.47988	±	0.117654	3.38098	6.38585	±	0.126968	1.98827	10.0009	±	1.54988	15.4974
Bersee	Rht2	92.3333	±	4.96051	5.37239	37.2325	±	2.96496	7.96335	33165.8	±	5087.16	15.3386	1235.49	±	218.29	17.6683	16.6436	±	0.78068	4.69057	3.43041	±	0.110956	3.23449	6.44232	±	0.113141	1.75621	9.77464	±	0.91941	9.40607
Bersee	Rht3	53.5704	±	4.75057	8.8679	34.6976	±	2.45381	7.07197	30263.6	±	4448.15	14.698	1045.9	±	138.508	13.243	16.6497	±	0.564005	3.38748	3.39091	±	0.0571225	1.68458	6.50137	±	0.125067	1.9237	10.6531	±	1.10937	10.4136
Bersee	Rht1+2	60.0074	±	4.21656	7.02673	33.0877	±	1.99621	6.03308	29470	±	5896.15	20.0073	967.234	±	157.672	16.3013	15.9734	±	0.559623	3.50347	3.28107	±	0.0984963	3.00195	6.42516	±	0.0626956	0.975782	10.0121	±	1.67074	16.6872
Bersee	Rht2+3	43.8222	±	3.82114	8.71964	35.773	±	4.32007	12.0763	20778.4	±	6228.84	29.9774	724.897	±	176.096	24.2926	16.8095	±	1.01634	6.04622	3.37542	±	0.129608	3.83976	6.60462	±	0.167083	2.52979	11.9223	±	0.999349	8.38217
Genotype	Allele	Plant height [cm]				Thousand kernel weight [g]				Grain number per m2				Grain yield per plot [g/m2]				Grain area [mm x mm]				Grain width [mm]				Grain length [mm]				Crude protein [%]
		Mean		Std.	Std. [%]	Mean		Std.	Std. [%]	Mean		Std.	Std. [%]	Mean		Std.	Std. [%]	Mean		Std.	Std. [%]	Mean		Std.	Std. [%]	Mean		Std.	Std. [%]	Mean		Std.	Std. [%]
M. Huntsman	rht	102.215	±	4.60902	4.50915	47.0456	±	3.79132	8.05883	22773	±	3380.08	14.8425	1069.8	±	168.705	15.7698	19.0121	±	0.983083	5.17083	3.70535	±	0.116163	3.13501	6.88272	±	0.146113	2.1229	9.50066	±	1.40483	14.7866
M. Huntsman	Rht1	80.537	±	3.23704	4.01932	40.7073	±	5.25191	12.9016	30373.4	±	3994.73	13.1521	1236.54	±	225.564	18.2416	17.8105	±	1.23767	6.94909	3.47992	±	0.166765	4.7922	6.82351	±	0.117976	1.72896	9.06771	±	1.34966	14.8842
M. Huntsman	Rht2	78.2519	±	3.84054	4.90792	39.7713	±	5.31329	13.3596	30764	±	3042.84	9.89094	1229.53	±	248.807	20.2359	17.6833	±	1.24303	7.0294	3.4413	±	0.163503	4.7512	6.84094	±	0.146795	2.14582	9.26799	±	1.27809	13.7904
M. Huntsman	Rht3	46.1444	±	3.57918	7.75648	31.1999	±	4.2495	13.6202	32950.7	±	4149.1	12.5918	1026.19	±	189.862	18.5016	16.0519	±	0.952573	5.93432	3.24812	±	0.124727	3.83998	6.57775	±	0.157165	2.38933	10.4406	±	2.04778	19.6137
M. Huntsman	Rht1+2	51.4852	±	2.20032	4.2737	35.3572	±	2.4496	6.92817	33349.1	±	5296.58	15.8822	1176.78	±	177.355	15.0712	16.9046	±	0.651278	3.85267	3.31999	±	0.0846214	2.54885	6.79421	±	0.0921178	1.35583	10.2718	±	1.67869	16.3427
M. Huntsman	Rht2+3	37.0852	±	2.17952	5.87706	33.7595	±	4.71338	13.9616	26912.1	±	4152.52	15.4299	915.778	±	226.302	24.7115	16.9459	±	1.09518	6.46283	3.31645	±	0.143787	4.33556	6.8155	±	0.113233	1.6614	11.0259	±	1.70926	15.5023
Genotype	Allele	Plant height [cm]				Thousand kernel weight [g]				Grain number per m2				Grain yield per plot [g/m2]				Grain area [mm x mm]				Grain width [mm]				Grain length [mm]				Crude protein [%]
		Mean		Std.	Std. [%]	Mean		Std.	Std. [%]	Mean		Std.	Std. [%]	Mean		Std.	Std. [%]	Mean		Std.	Std. [%]	Mean		Std.	Std. [%]	Mean		Std.	Std. [%]	Mean		Std.	Std. [%]
M. Widgeon	rht	113.381	±	8.20195	7.23394	46.914	±	1.53854	3.27949	22853.3	±	2955.36	12.9319	1071.46	±	136.439	12.7339	18.6524	±	0.322183	1.7273	3.65596	±	0.0547013	1.49622	6.80322	±	0.125725	1.84802	10.7016	±	1.20994	11.3062
M. Widgeon	Rht1	86.2259	±	3.94144	4.57106	40.3522	±	3.19326	7.91348	28248.9	±	4244.9	15.0268	1134.67	±	154.526	13.6185	17.0953	±	0.73722	4.31242	3.41558	±	0.117197	3.43123	6.6391	±	0.105447	1.58826	10.4587	±	1.17073	11.1939
M. Widgeon	Rht2	84.737	±	4.15266	4.90064	42.4816	±	3.46843	8.16455	32058.8	±	4581.96	14.2923	1364.1	±	240.204	17.609	17.8272	±	0.856796	4.80612	3.53452	±	0.121689	3.44288	6.72695	±	0.130064	1.93348	9.87184	±	1.48461	15.0389
M. Widgeon	Rht3	55.2444	±	4.28278	7.75242	36.2353	±	1.69871	4.68801	26646.9	±	2408.84	9.03985	966.798	±	110.715	11.4517	16.849	±	0.469256	2.78507	3.40186	±	0.0500576	1.47148	6.60289	±	0.118316	1.79187	11.8742	±	1.75715	14.7981
M. Widgeon	Rht1+2	55.637	±	3.72262	6.6909	33.1792	±	1.75013	5.2748	33694.2	±	5152.88	15.2931	1120.81	±	203.994	18.2006	15.6651	±	0.283039	1.80681	3.23472	±	0.0571209	1.76587	6.45397	±	0.0646365	1.0015	10.9362	±	1.45509	13.3053
M. Widgeon	Rht2+3	48.5037	±	3.80162	7.8378	37.0431	±	4.57521	12.351	23720.3	±	3869.94	16.3149	865.946	±	77.9892	9.00624	16.9519	±	0.828807	4.88918	3.38394	±	0.121396	3.5874	6.68061	±	0.112155	1.67882	12.3009	±	1.30959	10.6462
Data for Figure 1 are summarized in columns C and E.
Data for Figure 2A are summarized in columns G and I.
Data for Figure 2B are summarized in columns K and M.
Data for Figure 2C are summarized in columns S and U.
Data for Figure 2D are summarized in columns O and Q.
Data for Figure 3 and Figure S2 are summarized in columns W and Y.
