# Supplementary material for: Semi‐Dwarfing Reduced Height Genes Hardly Influenced Gluten Protein Composition While Extreme Dwarfing Genes Decreased Glutenins in Wheat
Source: Food Sci Nutr. 2025 Jul 30;13(8):e70649. doi: 10.1002/fsn3.70649 (PMC12308216; doi:10.1002/fsn3.70649)
Supplement: Supplementary file 3 — Table S4 [file FSN3-13-e70649-s002.xlsx]

## Sheet: A_2021
Genotype	Allele	Albumins/Globulins [mg/g]				Gliadins (GLIA) [mg/g]																				Glutenins (GLUT) [mg/g]																Gluten [mg/g]				Sum of Osborne fractions [mg/g]
						Total				ω5				ω1,2				α				γ				Total				ωb				HMW-GS				LMW-GS
		Mean		Std.	Std. [%]	Mean		Std.	Std. [%]	Mean		Std.	Std. [%]	Mean		Std.	Std. [%]	Mean		Std.	Std. [%]	Mean		Std.	Std. [%]	Mean		Std.	Std. [%]	Mean		Std.	Std. [%]	Mean		Std.	Std. [%]	Mean		Std.	Std. [%]	Mean		Std.	Std. [%]	Mean		Std.	Std. [%]
April Bearded	rht	23.2423	±	0.802175	3.45135	70.7992	±	4.26635	6.02598	3.6396	±	0.536565	14.7424	4.25112	±	0.245227	5.76853	31.0756	±	1.52437	4.90536	31.833	±	2.41848	7.5974	18.5629	±	5.61743	30.2617	1.30987	±	0.239159	18.2582	4.03288	±	1.67155	41.4481	13.2201	±	3.73399	28.2448	89.3621	±	4.84752	5.42458	112.604	±	5.10648	4.53488
April Bearded	Rht1	22.6473	±	0.767705	3.38984	55.8629	±	3.74795	6.7092	2.27257	±	0.133504	5.8746	3.01995	±	0.179419	5.94113	24.1822	±	1.38072	5.70964	26.3882	±	2.20438	8.35367	17.6901	±	0.449874	2.54309	1.20339	±	0.0635815	5.28354	4.06247	±	0.105918	2.60724	12.4242	±	0.319579	2.57223	73.553	±	3.84729	5.23064	96.2002	±	3.97088	4.12772
April Bearded	Rht2	20.6815	±	0.869865	4.20601	50.6974	±	2.65172	5.23048	2.74834	±	0.621489	22.6132	2.62822	±	0.0951432	3.62006	23.0433	±	1.14583	4.97248	22.2775	±	1.11402	5.00064	15.0472	±	2.91384	19.3646	1.07385	±	0.0971997	9.0515	3.10608	±	0.823819	26.5228	10.8673	±	2.00102	18.4132	65.7447	±	1.46494	2.22823	86.4261	±	1.72365	1.99436
April Bearded	Rht3	24.8217	±	1.41864	5.71534	70.2527	±	1.93113	2.74883	3.92331	±	0.850611	21.681	4.15071	±	0.209021	5.03577	31.5379	±	1.67924	5.32452	30.6408	±	1.17458	3.83338	11.8037	±	1.33575	11.3164	1.18035	±	0.0509178	4.31378	2.44475	±	0.343286	14.0418	8.17858	±	0.9908	12.1146	82.0564	±	1.32963	1.62039	106.878	±	2.59255	2.42571
April Bearded	Rht1+2	22.3508	±	0.582812	2.60756	56.9495	±	2.17612	3.82114	2.78314	±	0.171949	6.17825	3.22815	±	0.152429	4.72187	24.9483	±	0.579888	2.32436	25.9899	±	1.77893	6.8447	12.5649	±	1.16589	9.27893	1.07342	±	0.133681	12.4537	2.60133	±	0.367877	14.1419	8.89018	±	0.698939	7.86192	69.5144	±	1.48775	2.1402	91.8652	±	1.27547	1.38841
April Bearded	Rht2+3	24.5272	±	0.676436	2.7579	69.561	±	3.62454	5.21059	4.4992	±	0.565465	12.5681	4.06604	±	0.223913	5.50691	31.1831	±	1.37692	4.41559	29.8126	±	2.11946	7.10929	12.1898	±	1.15693	9.491	1.25674	±	0.0389	3.09532	2.49676	±	0.37703	15.1008	8.43628	±	0.794426	9.41677	81.7508	±	4.38713	5.36648	106.278	±	4.24722	3.99633
Genotype	Allele	Albumins/Globulins [mg/g]				Gliadins (GLIA) [mg/g]																				Glutenins (GLUT) [mg/g]																Gluten [mg/g]				Sum of Osborne fractions [mg/g]
						Total				ω5				ω1,2				α				γ				Total				ωb				HMW-GS				LMW-GS
		Mean		Std.	Std. [%]	Mean		Std.	Std. [%]	Mean		Std.	Std. [%]	Mean		Std.	Std. [%]	Mean		Std.	Std. [%]	Mean		Std.	Std. [%]	Mean		Std.	Std. [%]	Mean		Std.	Std. [%]	Mean		Std.	Std. [%]	Mean		Std.	Std. [%]	Mean		Std.	Std. [%]	Mean		Std.	Std. [%]
Bersee	rht	23.3263	±	1.48249	6.35545	57.995	±	2.83665	4.89119	2.88799	±	0.312478	10.8199	2.74013	±	0.142692	5.20748	24.4466	±	1.79544	7.34435	27.9203	±	1.17524	4.20926	14.4135	±	3.74057	25.9518	1.01146	±	0.173999	17.2027	3.18158	±	1.09524	34.4244	10.2205	±	2.50094	24.4699	72.4085	±	5.00076	6.90631	95.7348	±	5.53622	5.78287
Bersee	Rht1	23.9055	±	1.13297	4.73938	54.9867	±	4.91375	8.93626	2.80601	±	0.375701	13.3892	2.69048	±	0.22054	8.19706	23.5259	±	1.46425	6.22401	25.9643	±	2.91612	11.2313	14.8184	±	2.50661	16.9156	1.10199	±	0.163114	14.8017	3.28498	±	0.547941	16.6802	10.4314	±	1.87257	17.9513	69.805	±	6.88806	9.86757	93.7105	±	8.01443	8.55232
Bersee	Rht2	21.4429	±	0.447331	2.08615	51.9276	±	3.37736	6.50397	2.60826	±	0.340733	13.0636	2.52146	±	0.189377	7.51061	21.7907	±	1.23636	5.67382	25.0072	±	2.1377	8.54833	12.7637	±	1.74206	13.6486	0.960089	±	0.079853	8.31726	2.77433	±	0.496292	17.8887	9.02924	±	1.184	13.1129	64.6913	±	2.44818	3.7844	86.1342	±	2.773	3.2194
Bersee	Rht3	24.0716	±	0.506095	2.10246	58.2729	±	1.15263	1.97798	3.45866	±	0.153176	4.42876	3.4805	±	0.0900266	2.5866	25.7041	±	0.627632	2.44175	25.6296	±	0.590588	2.30432	15.5126	±	3.21774	20.7427	1.30594	±	0.16032	12.2762	3.34172	±	0.785972	23.52	10.865	±	2.33183	21.4619	73.7855	±	2.79431	3.78707	97.8571	±	3.27968	3.3515
Bersee	Rht1+2	22.8362	±	0.575987	2.52225	57.8938	±	1.98671	3.43165	3.43706	±	0.307931	8.95915	3.04827	±	0.113304	3.71698	24.5334	±	1.05442	4.29791	26.875	±	0.969007	3.6056	13.1156	±	2.24709	17.133	1.08332	±	0.179395	16.5598	2.90091	±	0.626808	21.6073	9.13137	±	1.48233	16.2334	71.0094	±	2.99016	4.21094	93.8456	±	3.48177	3.71011
Bersee	Rht2+3	25.5671	±	0.677377	2.64941	61.3302	±	4.98744	8.13211	3.63298	±	0.527192	14.5113	3.73002	±	0.369319	9.90124	26.3861	±	2.72589	10.3308	27.5811	±	1.72408	6.25094	11.7207	±	2.76296	23.5734	0.965508	±	0.125957	13.0457	2.50519	±	0.850356	33.9438	8.24999	±	1.80296	21.8541	85.321	±	5.70065	6.68141	94.2754	±	5.20849	5.52476
Genotype	Allele	Albumins/Globulins [mg/g]				Gliadins (GLIA) [mg/g]																				Glutenins (GLUT) [mg/g]																Gluten [mg/g]				Sum of Osborne fractions [mg/g]
						Total				ω5				ω1,2				α				γ				Total				ωb				HMW-GS				LMW-GS
		Mean		Std.	Std. [%]	Mean		Std.	Std. [%]	Mean		Std.	Std. [%]	Mean		Std.	Std. [%]	Mean		Std.	Std. [%]	Mean		Std.	Std. [%]	Mean		Std.	Std. [%]	Mean		Std.	Std. [%]	Mean		Std.	Std. [%]	Mean		Std.	Std. [%]	Mean		Std.	Std. [%]	Mean		Std.	Std. [%]
M. Huntsman	rht	24.8474	±	0.861651	3.46778	49.3962	±	1.23708	2.50441	3.34865	±	0.254868	7.61107	2.8131	±	0.107374	3.81694	20.7695	±	0.465091	2.23929	22.4649	±	0.669479	2.98011	10.3299	±	1.45591	14.0941	1.0462	±	0.107224	10.249	2.04114	±	0.364631	17.8641	7.24256	±	0.99779	13.7768	59.7261	±	2.06538	3.45808	84.5734	±	2.85367	3.37419
M. Huntsman	Rht1	24.9013	±	0.741639	2.97831	49.8231	±	2.27606	4.56828	3.84463	±	0.324161	8.43152	2.95998	±	0.264456	8.93439	21.7963	±	1.15923	5.31847	21.2223	±	0.560706	2.64206	8.03455	±	0.24436	3.04137	0.96332	±	0.0179972	1.86825	1.48049	±	0.0585376	3.95393	5.59073	±	0.200811	3.59186	57.8577	±	2.09226	3.61621	82.759	±	2.66703	3.22265
M. Huntsman	Rht2	26.2782	±	0.901927	3.43223	49.1248	±	1.23188	2.50765	4.1489	±	0.119628	2.88336	2.93726	±	0.0412098	1.403	21.5558	±	0.522224	2.42266	20.4828	±	0.734945	3.5881	7.73557	±	0.26308	3.40091	0.990172	±	0.032384	3.27054	1.34865	±	0.0504304	3.73932	5.39674	±	0.192624	3.56926	56.8604	±	1.22077	2.14696	83.1386	±	1.45351	1.7483
M. Huntsman	Rht3	28.882	±	0.727703	2.51957	65.7869	±	4.26593	6.48447	5.77439	±	0.398229	6.89646	4.33988	±	0.531522	12.2474	28.5122	±	1.85068	6.49083	27.1605	±	1.62759	5.99251	8.49729	±	0.200946	2.36483	1.0931	±	0.0344704	3.15347	1.47003	±	0.0502158	3.41598	5.93417	±	0.15687	2.6435	74.2842	±	4.23876	5.70613	103.166	±	4.72015	4.57529
M. Huntsman	Rht1+2	27.0565	±	1.38176	5.10694	60.0918	±	4.46817	7.43557	5.21781	±	0.447038	8.56755	3.83107	±	0.310007	8.09193	26.3633	±	1.83648	6.96604	24.6796	±	2.17358	8.80718	8.41232	±	0.766606	9.1129	1.07246	±	0.0499972	4.66191	1.45857	±	0.179052	12.2759	5.88129	±	0.550811	9.36546	68.5042	±	4.53765	6.62391	95.5607	±	5.86425	6.13668
M. Huntsman	Rht2+3	27.6884	±	0.65827	2.37742	69.9377	±	2.56337	3.66522	6.10718	±	0.934395	15.2999	4.60142	±	0.441238	9.58917	30.4537	±	1.81957	5.97487	28.7754	±	0.780691	2.71305	10.0453	±	1.39367	13.8739	1.24724	±	0.103666	8.31162	1.8247	±	0.360043	19.7317	6.97334	±	0.933164	13.3819	79.9829	±	1.33472	1.66875	107.671	±	1.89134	1.75658
Genotype	Allele	Albumins/Globulins [mg/g]				Gliadins (GLIA) [mg/g]																				Glutenins (GLUT) [mg/g]																Gluten [mg/g]				Sum of Osborne fractions [mg/g]
						Total				ω5				ω1,2				α				γ				Total				ωb				HMW-GS				LMW-GS
		Mean		Std.	Std. [%]	Mean		Std.	Std. [%]	Mean		Std.	Std. [%]	Mean		Std.	Std. [%]	Mean		Std.	Std. [%]	Mean		Std.	Std. [%]	Mean		Std.	Std. [%]	Mean		Std.	Std. [%]	Mean		Std.	Std. [%]	Mean		Std.	Std. [%]	Mean		Std.	Std. [%]	Mean		Std.	Std. [%]
M. Widgeon	rht	23.0426	±	0.306761	1.33128	49.3468	±	1.81896	3.68607	3.90718	±	0.175321	4.48716	2.06365	±	0.135924	6.58657	22.7922	±	0.654749	2.87268	20.5837	±	0.946236	4.597	23.1945	±	1.12615	4.85526	1.40824	±	0.0435773	3.09446	5.04078	±	0.302113	5.99337	16.7454	±	0.791132	4.72446	72.5413	±	2.49987	3.44614	95.5839	±	2.54906	2.66683
M. Widgeon	Rht1	23.7968	±	0.847296	3.56055	48.2586	±	0.737734	1.52871	3.87289	±	0.127554	3.29351	2.13734	±	0.0994536	4.65314	22.5394	±	0.344612	1.52893	19.709	±	0.585292	2.96967	17.1774	±	1.41762	8.25282	1.29702	±	0.0572698	4.41547	3.63481	±	0.408794	11.2466	12.2456	±	0.964013	7.87235	65.436	±	1.39023	2.12457	89.2328	±	1.42787	1.60017
M. Widgeon	Rht2	23.9969	±	0.527732	2.19917	49.4643	±	1.84495	3.72985	3.8618	±	0.460626	11.9278	2.18872	±	0.207191	9.4663	22.4025	±	1.08241	4.83163	21.0113	±	1.15814	5.51198	13.4114	±	2.27419	16.9572	1.06444	±	0.0563738	5.29612	2.59325	±	0.502432	19.3746	9.7537	±	1.75643	18.0079	62.8757	±	2.90801	4.62501	86.8726	±	3.2137	3.69933
M. Widgeon	Rht3	26.9175	±	0.949341	3.52686	64.6983	±	4.2915	6.63309	6.02332	±	0.520546	8.64218	2.8034	±	0.178932	6.38269	29.0739	±	1.80153	6.19637	26.7977	±	1.83586	6.85079	15.8788	±	2.37669	14.9678	1.40965	±	0.145931	10.3523	3.25017	±	0.614569	18.9089	11.2189	±	1.63069	14.5352	80.5771	±	3.32083	4.12131	107.495	±	4.21803	3.92394
M. Widgeon	Rht1+2	26.2848	±	0.642369	2.44388	59.3174	±	3.01758	5.08717	5.59524	±	0.441347	7.88789	2.59003	±	0.0885783	3.41997	26.8146	±	1.50849	5.62563	24.3176	±	1.38837	5.70934	11.1957	±	1.24962	11.1616	1.11838	±	0.0543234	4.85734	1.92923	±	0.231866	12.0186	8.1481	±	1.00111	12.2865	70.5131	±	2.99293	4.2445	96.7979	±	3.3573	3.46836
M. Widgeon	Rht2+3	28.425	±	0.381735	1.34296	72.9279	±	3.79737	5.20702	6.58743	±	0.44997	6.83074	3.57175	±	0.420842	11.7825	31.5112	±	1.91821	6.08739	31.2575	±	1.70006	5.43889	16.3123	±	3.42199	20.978	1.44541	±	0.238947	16.5314	3.06753	±	0.851195	27.7486	11.7993	±	2.35429	19.9528	89.2401	±	1.40284	1.57198	117.665	±	1.66479	1.41486
Data for Figure S4A are summarized in columns C and E.
Data for Figure S5A are summarized in columns G and I.
Data for Figure S6A are summarized in columns AA and AC.
Data for Figure S7A are summarized in columns AY and BA.
[truncated: 8 more columns]

## Sheet: B_2022
Genotype	Allele	Albumins/Globulins [mg/g]				Gliadins (GLIA) [mg/g]																				Glutenins (GLUT) [mg/g]																Gluten [mg/g]				Sum of Osborne fractions [mg/g]
						Total				ω5				ω1,2				α				γ				Total				ωb				HMW-GS				LMW-GS
		Mean		Std.	Std. [%]	Mean		Std.	Std. [%]	Mean		Std.	Std. [%]	Mean		Std.	Std. [%]	Mean		Std.	Std. [%]	Mean		Std.	Std. [%]	Mean		Std.	Std. [%]	Mean		Std.	Std. [%]	Mean		Std.	Std. [%]	Mean		Std.	Std. [%]	Mean		Std.	Std. [%]	Mean		Std.	Std. [%]
April Bearded	rht	20.867	±	0.639575	3.06501	43.5668	±	7.17749	16.4747	2.94726	±	0.552608	18.7499	4.06391	±	0.865275	21.2917	16.5296	±	2.49898	15.1182	20.0261	±	3.39781	16.967	15.5367	±	1.87043	12.0388	0.664994	±	0.0720437	10.8337	3.58143	±	0.599917	16.7507	11.2903	±	1.22553	10.8548	59.1035	±	8.64702	14.6303	79.9705	±	8.97924	11.2282
April Bearded	Rht1	20.4065	±	0.680939	3.33687	35.8461	±	2.06915	5.77232	2.38852	±	0.245966	10.2979	3.25478	±	0.168286	5.17042	13.4698	±	0.510719	3.79158	16.733	±	1.36308	8.14605	14.6261	±	1.17961	8.0651	0.682168	±	0.0472445	6.92564	3.35223	±	0.347374	10.3625	10.5918	±	0.859688	8.11658	50.4723	±	2.59328	5.13802	70.8788	±	2.63694	3.72035
April Bearded	Rht2	21.7258	±	2.30724	10.6198	34.5274	±	7.18589	20.8121	2.5028	±	1.20231	48.0384	3.2282	±	0.578524	17.9209	13.587	±	2.66185	19.5912	15.2094	±	3.06786	20.1708	13.4919	±	3.08164	22.8407	0.678935	±	0.0704023	10.3695	2.849	±	1.09766	38.5279	9.96393	±	2.00395	20.112	48.0193	±	4.77542	9.94478	69.7451	±	6.93287	9.94029
April Bearded	Rht3	24.3321	±	0.968839	3.98174	37.9832	±	4.01519	10.571	2.11272	±	0.185178	8.76491	3.50414	±	0.392999	11.2153	14.6362	±	1.78709	12.2101	17.7302	±	1.71147	9.65286	16.1986	±	0.733409	4.52761	0.880359	±	0.108716	12.3491	4.0244	±	0.200368	4.97883	11.2938	±	0.491736	4.35403	54.1818	±	4.53084	8.3623	78.5138	±	5.34169	6.8035
April Bearded	Rht1+2	21.0611	±	0.963672	4.5756	34.3114	±	2.71995	7.92723	2.54162	±	0.307245	12.0885	3.32249	±	0.278848	8.39275	12.6991	±	1.15228	9.07375	15.7482	±	1.48401	9.42337	14.6732	±	1.22408	8.34224	0.799347	±	0.050441	6.31027	3.43612	±	0.297184	8.64884	10.4378	±	0.907259	8.69206	48.9847	±	3.26463	6.66459	70.0458	±	4.11396	5.87325
April Bearded	Rht2+3	22.9174	±	1.12517	4.9097	43.0642	±	2.89436	6.72103	3.56798	±	0.284369	7.97004	4.17997	±	0.366732	8.77357	16.5192	±	1.58987	9.62434	18.7971	±	0.965665	5.13731	10.8648	±	2.34679	21.6	0.688328	±	0.0701916	10.1974	2.53155	±	0.734591	29.0174	7.64489	±	1.59617	20.8789	53.929	±	3.29553	6.11086	76.8464	±	3.19552	4.15832
Genotype	Allele	Albumins/Globulins [mg/g]				Gliadins (GLIA) [mg/g]																				Glutenins (GLUT) [mg/g]																Gluten [mg/g]				Sum of Osborne fractions [mg/g]
						Total				ω5				ω1,2				α				γ				Total				ωb				HMW-GS				LMW-GS
		Mean		Std.	Std. [%]	Mean		Std.	Std. [%]	Mean		Std.	Std. [%]	Mean		Std.	Std. [%]	Mean		Std.	Std. [%]	Mean		Std.	Std. [%]	Mean		Std.	Std. [%]	Mean		Std.	Std. [%]	Mean		Std.	Std. [%]	Mean		Std.	Std. [%]	Mean		Std.	Std. [%]	Mean		Std.	Std. [%]
Bersee	rht	21.9661	±	1.42343	6.48014	42.9156	±	4.1861	9.75425	2.59085	±	0.198178	7.64913	4.43359	±	0.51449	11.6044	16.2623	±	1.70648	10.4935	19.6289	±	1.97959	10.0851	19.5612	±	2.50243	12.7928	0.821921	±	0.0989908	12.0438	4.09574	±	0.677175	16.5336	14.6436	±	1.78559	12.1937	62.4769	±	6.31492	10.1076	84.4429	±	7.66404	9.076
Bersee	Rht1	21.9053	±	1.07705	4.91685	38.6866	±	6.84352	17.6896	2.89897	±	0.607034	20.9396	3.7769	±	0.839335	22.2229	13.3932	±	2.50236	18.6838	18.6175	±	3.81848	20.5101	12.6681	±	1.9833	15.6559	0.699955	±	0.142508	20.3596	2.31351	±	0.681024	29.4368	9.6546	±	1.52917	15.8388	51.3546	±	5.26855	10.2591	73.2599	±	5.26486	7.18655
Bersee	Rht2	21.9504	±	0.611187	2.7844	37.1403	±	2.44087	6.57203	2.3031	±	0.152777	6.63356	3.71317	±	0.365526	9.84404	14.1041	±	1.19398	8.46552	17.02	±	0.854171	5.01864	18.1772	±	1.45924	8.02788	0.803548	±	0.0642868	8.00037	4.71679	±	0.445392	9.4427	12.6569	±	0.971296	7.67407	55.3175	±	3.87201	6.99961	77.2679	±	4.34051	5.61748
Bersee	Rht3	23.5855	±	0.829926	3.5188	38.6896	±	1.50079	3.87906	2.63692	±	0.139375	5.28551	4.24667	±	0.362892	8.54535	14.3762	±	0.811282	5.64323	17.4298	±	0.376882	2.16228	17.0451	±	0.908158	5.32797	0.799391	±	0.0359871	4.50181	4.27094	±	0.246354	5.76816	11.9748	±	0.68379	5.71025	55.7347	±	1.89503	3.40009	79.3202	±	1.8973	2.39196
Bersee	Rht1+2	21.4054	±	0.0825164	0.385493	32.5474	±	5.65906	17.3871	2.68128	±	0.426949	15.9233	3.01589	±	0.57165	18.9546	11.7412	±	2.42212	20.6291	15.109	±	2.49971	16.5445	11.8576	±	2.30631	19.4501	0.756039	±	0.0522078	6.90543	2.6308	±	0.620489	23.5856	8.47072	±	1.64686	19.4418	44.4049	±	5.22374	11.7639	65.8104	±	5.21896	7.9303
Bersee	Rht2+3	24.7175	±	0.629486	2.54672	54.1697	±	4.25721	7.85902	3.64755	±	0.359405	9.85334	5.72938	±	0.820579	14.3223	19.7609	±	2.67441	13.5338	25.0319	±	2.08529	8.33055	13.1317	±	3.06689	23.3549	0.681232	±	0.150441	22.0837	3.07145	±	0.821904	26.7595	9.37902	±	2.14035	22.8206	67.3014	±	6.54747	9.72858	92.019	±	6.84518	7.43888
Genotype	Allele	Albumins/Globulins [mg/g]				Gliadins (GLIA) [mg/g]																				Glutenins (GLUT) [mg/g]																Gluten [mg/g]				Sum of Osborne fractions [mg/g]
						Total				ω5				ω1,2				α				γ				Total				ωb				HMW-GS				LMW-GS
		Mean		Std.	Std. [%]	Mean		Std.	Std. [%]	Mean		Std.	Std. [%]	Mean		Std.	Std. [%]	Mean		Std.	Std. [%]	Mean		Std.	Std. [%]	Mean		Std.	Std. [%]	Mean		Std.	Std. [%]	Mean		Std.	Std. [%]	Mean		Std.	Std. [%]	Mean		Std.	Std. [%]	Mean		Std.	Std. [%]
M. Huntsman	rht	23.9205	±	2.50652	10.4786	30.7328	±	5.27422	17.1615	2.33276	±	0.324145	13.8953	2.7059	±	0.491087	18.1487	11.5512	±	2.26006	19.5655	14.143	±	2.25398	15.9371	13.3598	±	1.42726	10.6832	0.755167	±	0.0892559	11.8194	2.9129	±	0.290812	9.98359	9.69177	±	1.08005	11.144	44.0927	±	6.47486	14.6847	68.0131	±	8.82486	12.9752
M. Huntsman	Rht1	22.785	±	1.02217	4.48615	26.6097	±	3.54546	13.3239	2.12957	±	0.306819	14.4075	2.38309	±	0.371959	15.6083	9.83057	±	1.4461	14.7102	12.2664	±	1.4451	11.781	12.0914	±	1.31724	10.894	0.679782	±	0.0840028	12.3573	2.80939	±	0.289868	10.3178	8.60221	±	0.964676	11.2143	38.701	±	4.77948	12.3498	61.4861	±	5.35775	8.71376
M. Huntsman	Rht2	22.689	±	1.00098	4.41172	30.733	±	3.77938	12.2974	2.82296	±	0.402981	14.2751	2.79222	±	0.341658	12.2361	10.5185	±	1.14532	10.8886	14.5993	±	2.19382	15.0269	12.2887	±	1.22612	9.9776	0.730257	±	0.0736449	10.0848	2.67328	±	0.416842	15.5929	8.8852	±	0.796565	8.96508	43.0218	±	4.07687	9.47631	65.7107	±	4.77286	7.26345
M. Huntsman	Rht3	23.5276	±	1.22118	5.19041	31.2446	±	2.66914	8.54273	3.5621	±	0.814116	22.8549	2.89907	±	0.30048	10.3647	10.5558	±	0.821485	7.78233	14.2276	±	0.869457	6.11104	10.3204	±	1.21907	11.8122	0.763589	±	0.088393	11.576	2.14687	±	0.35841	16.6945	7.40995	±	0.820194	11.0688	41.565	±	2.73535	6.58091	65.0926	±	2.04314	3.13882
M. Huntsman	Rht1+2	23.5934	±	2.62678	11.1336	30.7929	±	3.26787	10.6124	2.82691	±	0.301338	10.6596	2.96863	±	0.278734	9.38932	11.0475	±	1.10783	10.0279	13.9498	±	1.61774	11.5968	15.1535	±	1.6315	10.7665	0.939252	±	0.080168	8.5353	3.64967	±	0.249654	6.84046	10.5645	±	1.39342	13.1896	45.9464	±	4.25209	9.25447	69.5397	±	6.36933	9.15927
M. Huntsman	Rht2+3	24.8444	±	1.3428	5.40483	38.9803	±	4.49354	11.5277	4.11536	±	0.672325	16.337	3.59248	±	0.358121	9.96863	13.588	±	1.85243	13.6328	17.6844	±	1.9546	11.0527	11.809	±	1.43427	12.1455	0.80668	±	0.104581	12.9644	2.53443	±	0.534411	21.086	8.46789	±	0.829471	9.79549	50.7893	±	3.33858	6.5734	75.6337	±	3.7968	5.01998
Genotype	Allele	Albumins/Globulins [mg/g]				Gliadins (GLIA) [mg/g]																				Glutenins (GLUT) [mg/g]																Gluten [mg/g]				Sum of Osborne fractions [mg/g]
						Total				ω5				ω1,2				α				γ				Total				ωb				HMW-GS				LMW-GS
		Mean		Std.	Std. [%]	Mean		Std.	Std. [%]	Mean		Std.	Std. [%]	Mean		Std.	Std. [%]	Mean		Std.	Std. [%]	Mean		Std.	Std. [%]	Mean		Std.	Std. [%]	Mean		Std.	Std. [%]	Mean		Std.	Std. [%]	Mean		Std.	Std. [%]	Mean		Std.	Std. [%]	Mean		Std.	Std. [%]
M. Widgeon	rht	22.7011	±	0.405208	1.78497	35.3456	±	2.66781	7.54779	3.13515	±	0.29304	9.34693	2.25834	±	0.278683	12.3402	16.2483	±	1.39666	8.59574	13.7038	±	0.741646	5.41198	16.6545	±	1.28381	7.70849	0.812173	±	0.062583	7.70562	3.33828	±	0.377333	11.3032	12.504	±	0.921126	7.36664	52.0001	±	3.84112	7.38676	74.7012	±	3.89897	5.21942
M. Widgeon	Rht1	24.0995	±	1.57276	6.52612	37.2801	±	3.97144	10.653	3.58301	±	0.657888	18.3613	2.47727	±	0.285489	11.5243	16.7117	±	1.62252	9.70887	14.5081	±	1.4756	10.1709	14.1659	±	3.41903	24.1357	0.762172	±	0.073622	9.6595	2.661	±	0.965216	36.2727	10.7427	±	2.44048	22.7176	51.446	±	4.46259	8.67432	75.5455	±	5.6593	7.49124
M. Widgeon	Rht2	22.4312	±	1.16209	5.18068	29.3913	±	1.70275	5.7934	2.70808	±	0.26279	9.70394	1.81614	±	0.137758	7.58522	11.6657	±	2.88369	24.7194	13.2013	±	3.25413	24.65	11.0975	±	3.31497	29.8713	0.609063	±	0.0585491	9.61299	2.07466	±	0.57136	27.5399	8.41378	±	2.70682	32.1712	40.4888	±	4.19189	10.3532	62.9199	±	5.26918	8.37443
M. Widgeon	Rht3	26.607	±	1.16408	4.37509	40.8968	±	5.46581	13.3649	3.93691	±	0.738961	18.7701	2.61878	±	0.444756	16.9833	15.929	±	2.48427	15.5959	18.4121	±	5.22331	28.3689	13.1442	±	3.02558	23.0183	0.768257	±	0.136706	17.7943	2.71687	±	0.632927	23.2962	9.65909	±	2.26429	23.4421	54.041	±	8.39431	15.5332	80.648	±	9.13552	11.3276
M. Widgeon	Rht1+2	26.6698	±	3.42705	12.8499	35.2326	±	4.40524	12.5033	3.13411	±	0.517353	16.5072	2.38226	±	0.373927	15.6963	15.8145	±	1.86754	11.8091	13.9017	±	1.68959	12.1538	17.1844	±	1.62968	9.48351	0.975678	±	0.11213	11.4925	3.77704	±	0.341764	9.04847	12.4317	±	1.21949	9.80954	52.4169	±	5.99414	11.4355	79.0867	±	9.27339	11.7256
M. Widgeon	Rht2+3	26.7827	±	1.11371	4.1583	50.4086	±	5.4764	10.864	4.60607	±	0.833272	18.0907	3.8318	±	0.750801	19.594	19.8501	±	3.79136	19.1	22.1206	±	3.15615	14.2679	19.6548	±	2.94621	14.9897	1.0903	±	0.149018	13.6677	4.31196	±	0.918034	21.2904	14.2526	±	1.91982	13.47	70.0634	±	7.73063	11.0338	96.8462	±	8.0426	8.30451
Data for Figure S4B are summarized in columns C and E.
Data for Figure S5B are summarized in columns G and I.
Data for Figure S6B are summarized in columns AA and AC.
Data for Figure S7B are summarized in columns AY and BA.
[truncated: 8 more columns]

## Sheet: C_2023
Genotype	Allele	Albumins/Globulins [mg/g]				Gliadins (GLIA) [mg/g]																				Glutenins (GLUT) [mg/g]																Gluten [mg/g]				Sum of Osborne fractions [mg/g]
						Total				ω5				ω1,2				α				γ				Total				ωb				HMW-GS				LMW-GS
		Mean		Std.	Std. [%]	Mean		Std.	Std. [%]	Mean		Std.	Std. [%]	Mean		Std.	Std. [%]	Mean		Std.	Std. [%]	Mean		Std.	Std. [%]	Mean		Std.	Std. [%]	Mean		Std.	Std. [%]	Mean		Std.	Std. [%]	Mean		Std.	Std. [%]	Mean		Std.	Std. [%]	Mean		Std.	Std. [%]
April Bearded	rht	22.9485	±	1.27145	5.54043	78.7989	±	5.86571	7.44391	5.46534	±	0.413873	7.57268	8.63922	±	0.657498	7.61062	35.3343	±	2.60703	7.37817	29.36	±	2.33279	7.94548	28.7288	±	4.89717	17.0462	1.83415	±	0.226161	12.3305	7.58484	±	0.993641	13.1003	19.3098	±	3.76403	19.4929	107.528	±	6.56568	6.10604	130.476	±	6.31448	4.83956
April Bearded	Rht1	21.4589	±	2.21497	10.3219	59.705	±	12.0183	20.1295	3.94043	±	0.740481	18.7919	5.7261	±	1.03538	18.0817	26.109	±	5.29661	20.2866	23.9295	±	5.19799	21.7221	23.7658	±	2.71977	11.444	1.29193	±	0.113458	8.78206	6.30344	±	0.536804	8.51606	16.1705	±	2.21618	13.7051	83.4708	±	11.5719	13.8634	104.93	±	15.3803	14.6578
April Bearded	Rht2	20.9868	±	0.772154	3.67923	53.8868	±	4.43705	8.23403	4.27553	±	0.454073	10.6203	5.29347	±	0.371862	7.02492	24.3914	±	2.30099	9.4336	19.9264	±	1.53787	7.71776	20.1701	±	1.16335	5.7677	1.23752	±	0.137995	11.1509	5.47636	±	0.39079	7.13594	13.4562	±	0.704452	5.23515	74.0568	±	4.27201	5.76855	95.0437	±	4.8062	5.05683
April Bearded	Rht3	25.1214	±	2.11255	8.40935	71.4609	±	7.80816	10.9265	5.41115	±	0.570619	10.5452	7.21882	±	0.871915	12.0784	30.651	±	3.76766	12.2921	28.18	±	2.90337	10.3029	23.9589	±	3.83701	16.015	1.72451	±	0.154593	8.96444	6.37678	±	1.03941	16.2999	15.8576	±	2.6861	16.9389	95.4198	±	10.1642	10.6521	120.541	±	10.7203	8.89351
April Bearded	Rht1+2	22.9148	±	1.76971	7.72301	57.2526	±	4.74267	8.28376	3.8978	±	0.444456	11.4027	5.43212	±	0.32543	5.99085	24.1321	±	1.77318	7.34784	23.7892	±	3.11118	13.0781	23.9702	±	2.45888	10.2581	1.27266	±	0.244506	19.2121	6.33046	±	0.648714	10.2475	16.367	±	2.04482	12.4936	81.2228	±	6.58335	8.1053	104.138	±	8.13202	7.80892
April Bearded	Rht2+3	27.201	±	1.50758	5.54238	76.3223	±	3.95466	5.18152	5.84531	±	0.26419	4.5197	7.81791	±	0.320559	4.10032	32.7344	±	2.03794	6.22568	29.9247	±	1.8452	6.16614	21.4396	±	1.55488	7.25237	1.69318	±	0.152728	9.02016	5.96255	±	0.39908	6.69311	13.7839	±	1.05329	7.64145	97.7619	±	3.93349	4.02354	124.963	±	4.67282	3.73936
Genotype	Allele	Albumins/Globulins [mg/g]				Gliadins (GLIA) [mg/g]																				Glutenins (GLUT) [mg/g]																Gluten [mg/g]				Sum of Osborne fractions [mg/g]
						Total				ω5				ω1,2				α				γ				Total				ωb				HMW-GS				LMW-GS
		Mean		Std.	Std. [%]	Mean		Std.	Std. [%]	Mean		Std.	Std. [%]	Mean		Std.	Std. [%]	Mean		Std.	Std. [%]	Mean		Std.	Std. [%]	Mean		Std.	Std. [%]	Mean		Std.	Std. [%]	Mean		Std.	Std. [%]	Mean		Std.	Std. [%]	Mean		Std.	Std. [%]	Mean		Std.	Std. [%]
Bersee	rht	23.2522	±	1.96797	8.46359	61.5172	±	10.2553	16.6706	4.12694	±	0.41697	10.1036	7.06511	±	1.02047	14.4439	25.7015	±	4.18209	16.2718	24.6236	±	4.77606	19.3963	21.7493	±	1.6249	7.47105	0.969404	±	0.169132	17.447	5.9145	±	0.568973	9.61996	14.8654	±	0.993254	6.68164	81.3345	±	5.68466	6.98923	106.519	±	11.4466	10.7461
Bersee	Rht1	21.5588	±	1.91981	8.90497	50.3957	±	2.84275	5.64087	3.40909	±	0.199646	5.85626	5.54351	±	0.437769	7.89697	20.7315	±	1.20574	5.81598	20.7116	±	1.10595	5.33976	22.1762	±	3.95425	17.8311	0.960318	±	0.274257	28.559	6.105	±	1.1801	19.33	15.1108	±	2.59644	17.1826	72.5718	±	5.4857	7.559	94.1306	±	4.77935	5.07736
Bersee	Rht2	23.7434	±	1.14995	4.84322	57.8893	±	5.64762	9.75589	3.81811	±	0.176484	4.62228	6.08143	±	0.594959	9.78321	23.2938	±	2.15597	9.25553	24.696	±	2.89696	11.7305	19.1635	±	3.21136	16.7577	0.816503	±	0.204904	25.0953	5.26756	±	0.943568	17.9128	13.0795	±	2.12136	16.219	77.0528	±	6.9195	8.9802	100.796	±	7.53493	7.47541
Bersee	Rht3	25.7513	±	1.21944	4.73545	63.5622	±	8.36863	13.1661	4.66802	±	0.324248	6.94617	7.62311	±	0.950057	12.4628	25.8217	±	3.38569	13.1118	25.4493	±	3.82022	15.0111	18.9526	±	1.38415	7.30323	0.84186	±	0.0988056	11.7366	5.01757	±	0.387599	7.72483	13.0931	±	1.06347	8.12232	82.5147	±	9.01619	10.9268	108.266	±	9.82987	9.07937
Bersee	Rht1+2	26.1198	±	2.99039	11.4488	69.75	±	5.44807	7.81085	4.91051	±	0.22093	4.49913	7.79553	±	0.593982	7.61953	27.7758	±	1.83654	6.61202	29.2682	±	3.07825	10.5174	20.304	±	1.68748	8.31106	0.941082	±	0.199826	21.2336	5.72142	±	0.327616	5.72614	13.6415	±	1.18344	8.67528	90.054	±	4.87057	5.4085	116.174	±	7.37533	6.34853
Bersee	Rht2+3	26.639	±	0.903107	3.39016	74.3716	±	4.71079	6.33413	5.38143	±	0.817597	15.1929	8.61545	±	0.783339	9.09227	29.8913	±	2.40038	8.03035	30.4833	±	1.55405	5.09804	16.643	±	0.894357	5.37377	0.911446	±	0.195811	21.4836	4.34195	±	0.315367	7.26324	11.3896	±	0.710783	6.24062	91.0146	±	5.26146	5.7809	117.654	±	4.87399	4.14266
Genotype	Allele	Albumins/Globulins [mg/g]				Gliadins (GLIA) [mg/g]																				Glutenins (GLUT) [mg/g]																Gluten [mg/g]				Sum of Osborne fractions [mg/g]
						Total				ω5				ω1,2				α				γ				Total				ωb				HMW-GS				LMW-GS
		Mean		Std.	Std. [%]	Mean		Std.	Std. [%]	Mean		Std.	Std. [%]	Mean		Std.	Std. [%]	Mean		Std.	Std. [%]	Mean		Std.	Std. [%]	Mean		Std.	Std. [%]	Mean		Std.	Std. [%]	Mean		Std.	Std. [%]	Mean		Std.	Std. [%]	Mean		Std.	Std. [%]	Mean		Std.	Std. [%]
M. Huntsman	rht	24.7184	±	2.44288	9.88286	54.6113	±	7.62744	13.9668	4.06721	±	0.344966	8.48164	4.82775	±	0.691186	14.3169	22.7091	±	3.62552	15.9651	23.0072	±	3.26294	14.1822	16.4829	±	1.45156	8.80643	0.937756	±	0.165533	17.652	3.79846	±	0.344929	9.08074	11.7467	±	1.0393	8.84757	71.0942	±	6.95115	9.77737	95.8126	±	9.13223	9.53135
M. Huntsman	Rht1	24.0089	±	1.99267	8.29974	52.0296	±	3.78717	7.27887	3.82278	±	0.2178	5.69742	4.59659	±	0.355916	7.74306	21.9289	±	1.56999	7.15946	21.6813	±	1.79311	8.27032	15.4212	±	1.73828	11.272	0.877731	±	0.11319	12.8957	3.49754	±	0.272012	7.77723	11.046	±	1.40694	12.7372	67.4508	±	3.54594	5.25708	91.4597	±	4.80949	5.25859
M. Huntsman	Rht2	26.2075	±	2.70176	10.3091	57.7493	±	1.77778	3.07845	4.10619	±	0.40115	9.76938	4.99715	±	0.115701	2.31533	23.9395	±	0.697327	2.91287	24.7064	±	1.58426	6.41235	14.7951	±	1.76149	11.9059	0.902653	±	0.12409	13.7473	3.3269	±	0.254195	7.64061	10.5656	±	1.40286	13.2777	72.5444	±	0.581151	0.801096	98.7519	±	2.8944	2.93098
M. Huntsman	Rht3	30.7395	±	2.5756	8.3788	72.0574	±	5.60201	7.77438	5.83116	±	0.447091	7.66727	6.35896	±	0.55159	8.67422	30.2759	±	2.55983	8.45501	29.5913	±	2.46405	8.32693	13.4583	±	0.619784	4.60521	1.05963	±	0.0983955	9.28587	3.17726	±	0.192581	6.06123	9.22144	±	0.494841	5.3662	85.5157	±	5.20567	6.08738	116.255	±	7.23318	6.22182
M. Huntsman	Rht1+2	28.9131	±	3.14575	10.88	67.3387	±	4.66997	6.93505	5.20077	±	0.324057	6.23094	6.0171	±	0.336099	5.58572	27.8461	±	2.07733	7.46002	28.2747	±	2.1462	7.59053	15.0538	±	2.31787	15.3973	0.997507	±	0.115747	11.6037	3.57002	±	0.490926	13.7514	10.4862	±	1.74222	16.6144	82.3924	±	2.64757	3.21337	111.306	±	5.40503	4.85603
M. Huntsman	Rht2+3	30.9871	±	2.34032	7.55255	72.5197	±	3.42477	4.72254	5.91667	±	0.416706	7.04292	6.49879	±	0.461188	7.09652	30.5506	±	1.54799	5.06696	29.5537	±	1.55826	5.27264	13.2098	±	0.734334	5.55902	1.01829	±	0.103651	10.1789	3.11083	±	0.170607	5.4843	9.08067	±	0.728935	8.02733	85.7295	±	2.93388	3.42225	116.717	±	4.71621	4.04074
Genotype	Allele	Albumins/Globulins [mg/g]				Gliadins (GLIA) [mg/g]																				Glutenins (GLUT) [mg/g]																Gluten [mg/g]				Sum of Osborne fractions [mg/g]
						Total				ω5				ω1,2				α				γ				Total				ωb				HMW-GS				LMW-GS
		Mean		Std.	Std. [%]	Mean		Std.	Std. [%]	Mean		Std.	Std. [%]	Mean		Std.	Std. [%]	Mean		Std.	Std. [%]	Mean		Std.	Std. [%]	Mean		Std.	Std. [%]	Mean		Std.	Std. [%]	Mean		Std.	Std. [%]	Mean		Std.	Std. [%]	Mean		Std.	Std. [%]	Mean		Std.	Std. [%]
M. Widgeon	rht	27.4874	±	1.71446	6.23727	65.4429	±	3.7307	5.70069	6.1023	±	0.655152	10.7361	4.90813	±	0.43465	8.85571	30.1132	±	1.57015	5.21416	24.3193	±	1.28073	5.26632	29.7839	±	1.7427	5.85116	1.74568	±	0.189927	10.8798	6.09563	±	0.526457	8.63662	21.9426	±	1.25942	5.73963	95.2268	±	4.92966	5.17676	122.714	±	5.01602	4.08756
M. Widgeon	Rht1	28.1843	±	2.70232	9.58805	63.5759	±	9.86639	15.5191	6.04945	±	0.799522	13.2164	4.80422	±	0.638506	13.2905	29.2249	±	4.57391	15.6507	23.4973	±	3.94709	16.798	20.5059	±	2.48599	12.1233	1.33477	±	0.16957	12.704	4.17165	±	0.460806	11.0461	14.9995	±	1.989	13.2604	84.0818	±	10.2956	12.2447	112.266	±	12.494	11.129
M. Widgeon	Rht2	28.462	±	1.22223	4.29426	64.6826	±	3.21706	4.97361	5.81071	±	0.566821	9.75476	4.5705	±	0.429929	9.4066	29.528	±	1.4798	5.01152	24.7733	±	1.02692	4.14528	19.7522	±	2.82073	14.2806	1.26695	±	0.252229	19.9083	4.05387	±	0.509086	12.558	14.4313	±	2.10563	14.5907	84.4347	±	5.75021	6.81024	112.897	±	5.75211	5.09502
M. Widgeon	Rht3	29.6697	±	3.21271	10.8283	84.7887	±	12.15	14.3298	9.95141	±	2.24036	22.513	6.03803	±	0.898982	14.8887	38.729	±	5.58183	14.4125	30.0702	±	4.13705	13.758	15.5933	±	1.32317	8.48548	1.42888	±	0.0990189	6.92981	3.12973	±	0.364454	11.6449	11.0347	±	0.966358	8.75744	100.382	±	11.9103	11.8649	130.052	±	13.7439	10.5681
M. Widgeon	Rht1+2	28.8707	±	2.15459	7.46289	73.9045	±	3.80663	5.15075	8.15596	±	0.872139	10.6933	5.14717	±	0.323315	6.28142	33.6507	±	1.88403	5.59879	26.9506	±	1.72643	6.4059	14.0713	±	0.797434	5.66708	1.28723	±	0.159969	12.4274	2.60783	±	0.195498	7.49658	10.1763	±	0.733713	7.21003	87.9758	±	3.74089	4.25219	116.847	±	5.21131	4.45996
M. Widgeon	Rht2+3	29.119	±	1.71161	5.87798	80.7542	±	11.6331	14.4056	9.35847	±	2.78266	29.7341	6.23802	±	0.894531	14.34	36.2723	±	6.22189	17.1533	28.8854	±	2.64302	9.15	18.2583	±	6.13755	33.6151	1.55794	±	0.158557	10.1773	3.63812	±	1.77599	48.816	13.0623	±	4.27401	32.7203	99.0126	±	7.21776	7.28974	128.132	±	8.22076	6.41588
Data for Figure S4C are summarized in columns C and E.
Data for Figure S5C are summarized in columns G and I.
Data for Figure S6C are summarized in columns AA and AC.
Data for Figure S7C are summarized in columns AY and BA.
[truncated: 8 more columns]

## Sheet: D_Mean_3Years
Genotype	Allele	Albumins/Globulins [mg/g]				Gliadins (GLIA) [mg/g]																				Glutenins (GLUT) [mg/g]																Gluten [mg/g]				Sum of Osborne fractions [mg/g]
						Total				ω5				ω1,2				α				γ				Total				ωb				HMW-GS				LMW-GS
		Mean		Std.	Std. [%]	Mean		Std.	Std. [%]	Mean		Std.	Std. [%]	Mean		Std.	Std. [%]	Mean		Std.	Std. [%]	Mean		Std.	Std. [%]	Mean		Std.	Std. [%]	Mean		Std.	Std. [%]	Mean		Std.	Std. [%]	Mean		Std.	Std. [%]	Mean		Std.	Std. [%]	Mean		Std.	Std. [%]
April Bearded	rht	22.3995	±	1.39168	6.21303	64.7257	±	16.1099	24.8896	3.99752	±	1.16792	29.2162	5.57771	±	2.21825	39.7698	27.827	±	8.35652	30.0303	27.3235	±	5.80601	21.2491	20.8175	±	7.09135	34.0643	1.27179	±	0.513256	40.3569	5.01199	±	2.13707	42.6392	14.5337	±	4.55868	31.3662	85.5433	±	20.985	24.5315	107.943	±	21.9245	20.3112
April Bearded	Rht1	21.5019	±	1.64641	7.65706	50.9573	±	11.9305	23.4127	2.92366	±	0.882711	30.192	4.09111	±	1.37128	33.5185	21.5092	±	6.06518	28.1981	22.4333	±	4.91259	21.8986	18.961	±	4.56912	24.0975	1.07141	±	0.309491	28.8862	4.6638	±	1.40656	30.159	13.2257	±	3.0654	23.1776	69.9183	±	15.8901	22.7267	91.4201	±	16.9805	18.5741
April Bearded	Rht2	21.1627	±	1.53658	7.2608	45.7472	±	10.1903	22.2751	3.14015	±	1.13369	36.103	3.69092	±	1.21171	32.8296	19.9851	±	5.45033	27.2719	18.931	±	3.68624	19.472	16.0919	±	3.79953	23.6114	0.98004	±	0.264304	26.9686	3.75988	±	1.44215	38.3564	11.352	±	2.21182	19.484	61.8392	±	11.9324	19.2958	83.0018	±	11.9938	14.45
April Bearded	Rht3	24.9715	±	1.51416	6.06353	70.8568	±	16.6825	23.5439	4.66723	±	1.49824	32.1012	5.68477	±	1.74983	30.781	31.0944	±	8.35571	26.872	29.4104	±	6.07585	20.6589	17.8813	±	5.63495	31.5131	1.45243	±	0.374867	25.8097	4.41077	±	1.76854	40.096	12.0181	±	3.60712	30.0141	77.2193	±	18.6931	24.2078	113.71	±	19.1985	16.8838
April Bearded	Rht1+2	22.1613	±	1.39476	6.29365	50.2642	±	11.1969	22.276	3.10082	±	0.683012	22.0268	4.02784	±	1.0865	26.9748	20.9879	±	5.7066	27.19	22.1471	±	4.89895	22.12	17.1893	±	5.43604	31.6247	1.06094	±	0.251742	23.7283	4.15696	±	1.73061	41.6315	11.9714	±	3.61251	30.1763	67.4534	±	14.0114	20.772	89.6147	±	15.045	16.7885
April Bearded	Rht2+3	24.7785	±	2.12243	8.56562	61.9342	±	15.4161	24.8911	4.58121	±	1.03407	22.572	5.29281	±	1.78772	33.7763	26.2705	±	7.84049	29.8452	25.7897	±	5.71086	22.144	14.6226	±	5.08272	34.7593	1.18515	±	0.43849	36.9987	3.60404	±	1.72447	47.8482	9.83342	±	3.00799	30.5895	76.5568	±	19.2681	25.1684	101.335	±	21.0222	20.7452
Genotype	Allele	Albumins/Globulins [mg/g]				Gliadins (GLIA) [mg/g]																				Glutenins (GLUT) [mg/g]																Gluten [mg/g]				Sum of Osborne fractions [mg/g]
						Total				ω5				ω1,2				α				γ				Total				ωb				HMW-GS				LMW-GS
		Mean		Std.	Std. [%]	Mean		Std.	Std. [%]	Mean		Std.	Std. [%]	Mean		Std.	Std. [%]	Mean		Std.	Std. [%]	Mean		Std.	Std. [%]	Mean		Std.	Std. [%]	Mean		Std.	Std. [%]	Mean		Std.	Std. [%]	Mean		Std.	Std. [%]	Mean		Std.	Std. [%]	Mean		Std.	Std. [%]
Bersee	rht	22.7245	±	1.43364	6.3088	53.251	±	7.94847	14.9264	3.15131	±	0.668011	21.1979	4.51628	±	1.70485	37.749	21.7697	±	4.13577	18.9978	23.8137	±	3.9009	16.3809	18.84	±	4.8348	25.6625	0.968693	±	0.209447	21.6216	4.45593	±	1.56503	35.1225	13.4153	±	3.29971	24.5966	72.0909	±	9.3659	12.9918	94.8155	±	10.1952	10.7527
Bersee	Rht1	22.3405	±	1.6689	7.47028	46.8577	±	8.80716	18.7956	3.03593	±	0.504908	16.6311	4.04271	±	1.27993	31.6603	18.4916	±	4.83374	26.1403	21.2875	±	4.16458	19.5635	16.2798	±	5.02511	30.8671	0.892445	±	0.255975	28.6824	3.78484	±	1.85462	49.0013	11.6025	±	3.12613	26.9435	63.1375	±	11.5039	18.2204	85.478	±	11.8607	13.8758
Bersee	Rht2	22.2853	±	1.23517	5.54254	49.2799	±	9.33062	18.9339	2.87966	±	0.68645	23.8378	3.94696	±	1.56624	39.6822	19.9356	±	4.23211	21.2289	22.5177	±	4.21152	18.7032	16.3077	±	3.65514	22.4136	0.870051	±	0.142131	16.3359	4.10504	±	1.29143	31.4597	11.3326	±	2.38753	21.0678	65.5876	±	9.69075	14.7753	87.8729	±	10.5953	12.0576
Bersee	Rht3	24.4695	±	1.2755	5.21261	53.5082	±	11.9517	22.3362	3.58787	±	0.883391	24.6216	5.11676	±	1.93283	37.7745	21.9673	±	5.84731	26.6182	22.8363	±	4.46284	19.5428	17.1701	±	2.43882	14.2039	0.982396	±	0.25797	26.2593	4.21008	±	0.860988	20.4507	11.9776	±	1.71626	14.3289	70.6783	±	12.6069	17.8369	95.1478	±	13.5789	14.2714
Bersee	Rht1+2	23.4538	±	2.61796	11.1622	53.397	±	16.5607	31.0142	3.67628	±	1.00156	27.2437	4.6199	±	2.35431	50.9602	21.3501	±	7.33354	34.3489	23.7507	±	6.74153	28.3845	15.0924	±	4.30647	28.534	0.926813	±	0.202537	21.853	3.75104	±	1.52598	40.6815	10.4145	±	2.7287	26.2009	68.4894	±	19.7162	28.7873	91.9432	±	21.8427	23.7567
Bersee	Rht2+3	25.5497	±	1.05515	4.1298	65.8113	±	10.3928	15.7918	4.32681	±	0.905335	20.9238	6.08467	±	1.86816	30.7028	26.2253	±	5.76443	21.9804	29.1745	±	3.86828	13.2591	14.2719	±	2.85921	20.0339	0.895533	±	0.24379	27.2229	3.35961	±	0.944958	28.1271	10.0167	±	1.87169	18.6856	80.0832	±	11.9363	14.9048	105.633	±	12.555	11.8855
Genotype	Allele	Albumins/Globulins [mg/g]				Gliadins (GLIA) [mg/g]																				Glutenins (GLUT) [mg/g]																Gluten [mg/g]				Sum of Osborne fractions [mg/g]
						Total				ω5				ω1,2				α				γ				Total				ωb				HMW-GS				LMW-GS
		Mean		Std.	Std. [%]	Mean		Std.	Std. [%]	Mean		Std.	Std. [%]	Mean		Std.	Std. [%]	Mean		Std.	Std. [%]	Mean		Std.	Std. [%]	Mean		Std.	Std. [%]	Mean		Std.	Std. [%]	Mean		Std.	Std. [%]	Mean		Std.	Std. [%]	Mean		Std.	Std. [%]	Mean		Std.	Std. [%]
M. Huntsman	rht	24.5071	±	2.02764	8.27365	45.4238	±	11.7291	25.8215	3.29258	±	0.792703	24.0755	3.52149	±	1.13226	32.1529	18.5731	±	5.5278	29.7625	20.0367	±	4.69684	23.4412	13.5536	±	2.9446	21.7255	0.914341	±	0.170277	18.6229	2.96387	±	0.809714	27.3195	9.67543	±	2.14525	22.1722	58.9775	±	12.6519	21.4521	83.4846	±	13.8196	16.5535
M. Huntsman	Rht1	23.8984	±	1.56006	6.52787	42.8208	±	12.2241	28.5471	3.26566	±	0.86945	26.624	3.31322	±	1.0145	30.6198	17.8519	±	5.98345	33.5171	18.39	±	4.64128	25.2381	11.8491	±	3.32814	28.0878	0.840278	±	0.14446	17.1919	2.59581	±	0.888594	34.2319	8.41297	±	2.47759	29.4496	54.6698	±	12.765	23.3493	78.5683	±	13.6081	17.3201
M. Huntsman	Rht2	24.9335	±	2.38548	9.56735	45.0724	±	12.0443	26.7221	3.64691	±	0.721896	19.7947	3.53432	±	1.04374	29.5315	18.2422	±	6.19089	33.9372	19.649	±	4.59626	23.3918	11.6424	±	3.15368	27.0879	0.866776	±	0.138308	15.9565	2.46138	±	0.869749	35.3358	8.31422	±	2.32852	28.0065	56.7148	±	12.7474	22.4764	81.6483	±	14.4062	17.6442
M. Huntsman	Rht3	27.2975	±	3.59897	13.1843	53.8511	±	19.5068	36.2236	4.90651	±	1.26783	25.8398	4.36928	±	1.53239	35.0719	21.8587	±	9.64467	44.1227	22.7166	±	7.35368	32.3714	10.7148	±	2.15743	20.1349	0.951252	±	0.175014	18.3983	2.25293	±	0.725155	32.1872	7.51066	±	1.42552	18.98	64.566	±	20.1443	31.1996	91.8635	±	23.4766	25.556
M. Huntsman	Rht1+2	26.521	±	3.26304	12.3036	52.7411	±	16.725	31.7115	4.41516	±	1.20494	27.2911	4.27227	±	1.3518	31.6414	21.7523	±	7.97978	36.6847	22.3014	±	6.53607	29.3079	12.8732	±	3.61559	28.0863	1.00307	±	0.0985587	9.82567	2.89275	±	1.09028	37.69	8.97735	±	2.57466	28.6794	65.6143	±	15.8829	24.2064	92.1353	±	18.5656	20.1504
M. Huntsman	Rht2+3	27.5404	±	3.00642	10.9164	58.3293	±	16.6143	28.4836	5.2533	±	1.16466	22.17	4.76706	±	1.3004	27.2788	23.7365	±	8.66269	36.4952	24.5725	±	5.96637	24.2807	11.7001	±	1.73218	14.8048	1.00233	±	0.211717	21.1224	2.49443	±	0.639761	25.6476	8.20336	±	1.17165	14.2825	70.0294	±	16.4873	23.5434	97.5699	±	19.0448	19.5192
Genotype	Allele	Albumins/Globulins [mg/g]				Gliadins (GLIA) [mg/g]																				Glutenins (GLUT) [mg/g]																Gluten [mg/g]				Sum of Osborne fractions [mg/g]
						Total				ω5				ω1,2				α				γ				Total				ωb				HMW-GS				LMW-GS
		Mean		Std.	Std. [%]	Mean		Std.	Std. [%]	Mean		Std.	Std. [%]	Mean		Std.	Std. [%]	Mean		Std.	Std. [%]	Mean		Std.	Std. [%]	Mean		Std.	Std. [%]	Mean		Std.	Std. [%]	Mean		Std.	Std. [%]	Mean		Std.	Std. [%]	Mean		Std.	Std. [%]	Mean		Std.	Std. [%]
M. Widgeon	rht	24.4104	±	2.4441	10.0126	50.0451	±	12.9334	25.8435	4.38154	±	1.354	30.9023	3.07671	±	1.3661	44.4015	23.0512	±	5.94844	25.8053	19.5356	±	4.62337	23.6663	23.2109	±	5.67197	24.4366	1.32203	±	0.412357	31.1912	4.8249	±	1.23151	25.524	17.064	±	4.08349	23.9304	73.256	±	18.5294	25.294	97.6664	±	20.5642	21.0556
M. Widgeon	Rht1	25.4311	±	2.4441	9.61068	50.3991	±	12.9334	25.662	4.5539	±	1.354	29.7327	3.16256	±	1.3661	43.1961	23.1783	±	5.94844	25.6638	19.5043	±	4.62337	23.7043	17.2181	±	5.67197	32.9419	1.14871	±	0.412357	35.8973	3.47603	±	1.23151	35.4286	12.5934	±	4.08349	32.4257	66.9879	±	15.0611	22.4832	93.0483	±	20.5642	22.1006
M. Widgeon	Rht2	24.8301	±	2.79442	11.2542	46.8747	±	15.2184	32.4662	4.05219	±	1.38444	34.1651	2.8036	±	1.27101	45.335	20.697	±	7.89877	38.1638	19.3219	±	5.44251	28.1675	14.5613	±	4.6258	31.7679	0.960619	±	0.320365	33.3498	2.86344	±	0.994781	34.7408	10.7372	±	3.39138	31.5853	61.3201	±	19.6529	32.0497	86.2661	±	21.6748	25.1255
M. Widgeon	Rht3	27.6722	±	2.36035	8.52967	62.2737	±	19.5785	31.4395	6.49509	±	2.84858	43.8574	3.75684	±	1.68932	44.9666	27.28	±	10.2012	37.3944	24.7417	±	6.07703	24.5619	14.7812	±	2.39691	16.216	1.17942	±	0.329476	27.9354	3.01566	±	0.540635	17.9276	10.5861	±	1.66339	15.713	77.0548	±	21.388	27.7568	104.727	±	22.0598	21.0641
M. Widgeon	Rht1+2	27.2751	±	2.51298	9.21345	56.1515	±	16.7889	29.8994	5.62844	±	2.19334	38.9688	3.37316	±	1.32209	39.1945	25.4266	±	7.7395	30.4386	21.7233	±	5.9912	27.5796	14.1505	±	2.78563	19.6857	1.12709	±	0.17106	15.1771	2.77136	±	0.823472	29.7136	10.252	±	2.03263	19.8266	70.302	±	15.5073	22.0582	97.577	±	16.9861	17.4079
M. Widgeon	Rht2+3	28.0391	±	1.52312	5.43214	67.1028	±	15.2777	22.7676	6.73252	±	2.55002	37.8762	4.50954	±	1.38817	30.7831	28.7185	±	8.29291	28.8765	27.1422	±	4.74637	17.487	18.1583	±	4.31511	23.7639	1.35011	±	0.271886	20.138	3.70619	±	1.28006	34.5384	13.102	±	2.98721	22.7997	85.2611	±	13.895	16.297	113.3	±	15.0354	13.2704
Data for Figure 4D and Figure S7D are summarized in columns AY and BA.
Data for Figure S4C are summarized in columns C and E.
Data for Figure S5D are summarized in columns G and I.
Data for Figure S6D are summarized in columns AA and AC.
Data for Figure S8A are summarized in columns AQ and AS.
[truncated: 8 more columns]
