# Supplementary material for: Semi‐Dwarfing Reduced Height Genes Hardly Influenced Gluten Protein Composition While Extreme Dwarfing Genes Decreased Glutenins in Wheat
Source: Food Sci Nutr. 2025 Jul 30;13(8):e70649. doi: 10.1002/fsn3.70649 (PMC12308216; doi:10.1002/fsn3.70649)
Supplement: Supplementary file 4 — Table S5 [file FSN3-13-e70649-s005.xlsx]

## Sheet: A_2021
Genotype	Allele	Albumins/Globulins [% based on crude protein]				Gliadins [% based on crude protein]				Glutenins [% based on crude protein]				Gluten [% based on crude protein]					Gliadin types [% based on gliadin]																Glutenin subunits [% based on glutenins]
																			ω5				ω1,2				α				γ				ωb				HMW-GS				LMW-GS
		Mean		Std.	Std. [%]	Mean		Std.	Std. [%]	Mean		Std.	Std. [%]	Mean		Std.	Std. [%]		Mean		Std.	Std. [%]	Mean		Std.	Std. [%]	Mean		Std.	Std. [%]	Mean		Std.	Std. [%]	Mean		Std.	Std. [%]	Mean		Std.	Std. [%]	Mean		Std.	Std. [%]
April Bearded	rht	20.0864	±	0.994583	4.95154	61.1317	±	3.22036	5.2679	16.0398	±	4.8483	30.2266	77.1716	±	3.77334	4.88955		5.12414	±	0.503059	9.81742	6.00586	±	0.0927426	1.5442	43.9372	±	1.48466	3.37906	44.9328	±	1.10973	2.46976	7.34705	±	1.29029	17.562	20.9844	±	3.01896	14.3867	71.6685	±	1.93052	2.69368
April Bearded	Rht1	22.2605	±	0.55421	2.48966	54.8748	±	2.75736	5.02482	17.3972	±	0.649287	3.73214	72.272	±	2.70555	3.74357		4.07263	±	0.169545	4.16303	5.41093	±	0.179754	3.32206	43.3199	±	0.919624	2.12287	47.1966	±	1.09229	2.31435	6.80163	±	0.289595	4.25773	22.9657	±	0.259684	1.13075	70.2327	±	0.28366	0.403886
April Bearded	Rht2	21.8136	±	1.12527	5.15858	53.4617	±	3.03005	5.66771	15.8605	±	3.08685	19.4625	69.3221	±	1.78132	2.56963		5.39258	±	0.980449	18.1814	5.19303	±	0.269622	5.19201	45.4606	±	0.562849	1.2381	43.9538	±	0.874099	1.98868	7.26944	±	0.880521	12.1126	20.4038	±	1.50927	7.39699	72.3267	±	0.807905	1.11702
April Bearded	Rht3	21.4543	±	1.1023	5.13788	60.7318	±	1.3451	2.21483	10.2091	±	1.20116	11.7656	70.9409	±	0.922705	1.30067		5.56421	±	1.06409	19.1239	5.9063	±	0.182591	3.09146	44.873	±	1.4244	3.1743	43.6565	±	2.36114	5.40844	10.1029	±	1.2106	11.9827	20.662	±	0.625458	3.02709	69.2351	±	0.64941	0.937978
April Bearded	Rht1+2	21.8901	±	0.613832	2.80415	55.7591	±	1.64506	2.95029	12.3164	±	1.27029	10.3137	68.0756	±	1.28875	1.89311		4.89412	±	0.373225	7.62599	5.66815	±	0.148083	2.61255	43.8401	±	1.25236	2.85666	45.5976	±	1.50314	3.29654	8.53385	±	0.575061	6.73859	20.6253	±	1.149	5.5708	70.8408	±	1.48744	2.09969
April Bearded	Rht2+3	21.6727	±	0.848765	3.91629	61.4093	±	2.16587	3.52693	10.765	±	0.992712	9.22167	72.1743	±	2.82654	3.91627		6.47946	±	0.882997	13.6276	5.84645	±	0.169335	2.89637	44.8462	±	0.64016	1.42745	42.8279	±	1.08004	2.52182	10.4005	±	1.21146	11.648	20.3857	±	1.31819	6.46626	69.2138	±	0.448061	0.647358
Genotype	Allele	Albumins/Globulins [% based on crude protein]				Gliadins [% based on crude protein]				Glutenins [% based on crude protein]				Gluten [% based on crude protein]					Gliadin types [% based on gliadin]																Glutenin subunits [% based on glutenins]
																			ω5				ω1,2				α				γ				ωb				HMW-GS				LMW-GS
		Mean		Std.	Std. [%]	Mean		Std.	Std. [%]	Mean		Std.	Std. [%]	Mean		Std.	Std. [%]		Mean		Std.	Std. [%]	Mean		Std.	Std. [%]	Mean		Std.	Std. [%]	Mean		Std.	Std. [%]	Mean		Std.	Std. [%]	Mean		Std.	Std. [%]	Mean		Std.	Std. [%]
Bersee	rht	22.4842		1.68212	7.48137	55.8394		1.83707	3.28992	13.7952		3.19749	23.1783	69.6346	±	2.01647	2.89579		4.971	±	0.353768	7.11665	4.72513	±	0.111487	2.35945	42.1227	±	1.55973	3.70281	48.1811	±	1.75004	3.6322	7.17044	±	0.794532	11.0807	21.6754	±	2.07192	9.55885	71.1542	±	1.57075	2.20753
Bersee	Rht1	23.3438		0.300122	1.28566	53.616		2.70628	5.04753	14.4124		1.83203	12.7115	68.0284	±	3.72299	5.4727		5.09253	±	0.369859	7.26278	4.89619	±	0.0759256	1.55071	42.8758	±	1.24346	2.90014	47.1355	±	1.21627	2.58038	7.47209	±	0.562995	7.53464	22.2292	±	1.59711	7.18473	70.2987	±	1.29607	1.84366
Bersee	Rht2	22.2365		0.335672	1.50956	53.8029		2.50215	4.65059	13.2561		1.96414	14.8169	67.059	±	1.22249	1.82301		5.01121	±	0.42767	8.53426	4.8537	±	0.421921	8.69278	42.0122	±	1.51125	3.59718	48.1229	±	1.77978	3.69839	7.58283	±	0.593085	7.82142	21.6266	±	0.992229	4.58801	70.7905	±	0.854573	1.20719
Bersee	Rht3	22.2936		0.741369	3.32548	54.0301		3.35107	6.20222	14.2614		2.39818	16.8159	68.2915	±	1.59328	2.33306		5.93558	±	0.242591	4.08706	5.97364	±	0.149767	2.50713	44.1074	±	0.366057	0.829922	43.9834	±	0.646081	1.46892	8.62412	±	1.45605	16.8834	21.4241	±	1.10167	5.1422	69.9518	±	0.665908	0.951953
Bersee	Rht1+2	23.0006		0.551031	2.39572	58.3234		2.35068	4.03042	13.1771		2.06093	15.6403	71.5005	±	2.29822	3.21427		5.93708	±	0.500041	8.42234	5.26543	±	0.0882562	1.67614	42.3718	±	0.829805	1.95839	46.4257	±	0.888878	1.91462	8.32034	±	0.981687	11.7986	21.9677	±	1.31276	5.97584	69.712	±	0.72008	1.03294
Bersee	Rht2+3	21.1659		1.37246	6.48432	59.2881		3.38978	5.71747	11.1411		1.88806	16.9467	70.4293	±	2.58833	3.67508		5.8446	±	0.520618	8.90766	6.01522	±	0.12954	2.15354	42.4043	±	1.06112	2.50238	45.7359	±	1.41816	3.10076	8.46463	±	0.939783	11.1025	20.6989	±	1.9238	9.29423	70.8365	±	1.07131	1.51237
Genotype	Allele	Albumins/Globulins [% based on crude protein]				Gliadins [% based on crude protein]				Glutenins [% based on crude protein]				Gluten [% based on crude protein]					Gliadin types [% based on gliadin]																Glutenin subunits [% based on glutenins]
																			ω5				ω1,2				α				γ				ωb				HMW-GS				LMW-GS
		Mean		Std.	Std. [%]	Mean		Std.	Std. [%]	Mean		Std.	Std. [%]	Mean		Std.	Std. [%]		Mean		Std.	Std. [%]	Mean		Std.	Std. [%]	Mean		Std.	Std. [%]	Mean		Std.	Std. [%]	Mean		Std.	Std. [%]	Mean		Std.	Std. [%]	Mean		Std.	Std. [%]
M. Huntsman	rht	25.5614		0.524718	2.05277	50.8348		1.37799	2.71072	10.6044		1.28307	12.0994	61.4392	±	1.0577	1.72153		6.77346	±	0.382267	5.6436	5.69703	±	0.237837	4.17476	42.0505	±	0.387464	0.921424	45.479	±	0.730105	1.60537	10.1908	±	0.662609	6.50202	19.6609	±	0.887606	4.51458	70.1483	±	0.711628	1.01446
M. Huntsman	Rht1	26.1739		0.8636	3.29947	52.3266		0.972025	1.85761	8.45386		0.505108	5.97488	60.7805	±	0.844688	1.38974		7.70571	±	0.313463	4.06793	5.93247	±	0.297694	5.01804	43.7358	±	0.385245	0.880847	42.626	±	0.817013	1.9167	11.9972	±	0.368235	3.06933	18.4281	±	0.538359	2.92141	69.5747	±	0.514953	0.740144
M. Huntsman	Rht2	27.3834		0.757297	2.76553	51.1991		1.24058	2.42304	8.06399		0.328918	4.07885	59.2631	±	1.31489	2.21874		8.44907	±	0.293234	3.4706	5.98079	±	0.0867831	1.45103	43.8826	±	0.466532	1.06314	41.6875	±	0.609176	1.46129	12.8046	±	0.351435	2.74459	17.433	±	0.11053	0.634026	69.7624	±	0.302892	0.434177
M. Huntsman	Rht3	25.1652		0.96823	3.8475	57.2192		1.45616	2.54487	7.41212		0.467968	6.31355	64.6314	±	1.48845	2.30299		8.77975	±	0.30029	3.42025	6.58001	±	0.436559	6.63462	43.341	±	0.240304	0.554451	41.2993	±	0.667593	1.61648	12.8694	±	0.485695	3.77402	17.2974	±	0.278109	1.60781	69.8331	±	0.469931	0.672934
M. Huntsman	Rht1+2	25.4724		0.614534	2.41254	56.5287		2.30212	4.07249	7.93213		0.792671	9.99317	64.4608	±	2.18233	3.38551		8.68586	±	0.462976	5.33023	6.37966	±	0.339212	5.31708	43.8857	±	0.455272	1.03741	41.0488	±	1.16563	2.83961	12.7997	±	0.74047	5.78507	17.2997	±	0.71486	4.13222	69.9007	±	0.424061	0.606662
M. Huntsman	Rht2+3	22.4438		0.52098	2.32127	56.6607		0.382969	0.6759	8.17911		1.39543	17.0609	64.8398	±	1.45462	2.24341		8.70327	±	1.01093	11.6156	6.56778	±	0.38829	5.91203	43.5147	±	1.02329	2.3516	41.2143	±	2.40546	5.83646	12.5035	±	0.77555	6.20267	18.0359	±	1.14664	6.35753	69.4607	±	0.413818	0.595758
Genotype	Allele	Albumins/Globulins [% based on crude protein]				Gliadins [% based on crude protein]				Glutenins [% based on crude protein]				Gluten [% based on crude protein]					Gliadin types [% based on gliadin]																Glutenin subunits [% based on glutenins]
																			ω5				ω1,2				α				γ				ωb				HMW-GS				LMW-GS
		Mean		Std.	Std. [%]	Mean		Std.	Std. [%]	Mean		Std.	Std. [%]	Mean		Std.	Std. [%]		Mean		Std.	Std. [%]	Mean		Std.	Std. [%]	Mean		Std.	Std. [%]	Mean		Std.	Std. [%]	Mean		Std.	Std. [%]	Mean		Std.	Std. [%]	Mean		Std.	Std. [%]
M. Widgeon	rht	20.8428		0.514981	2.47078	44.6142		1.14182	2.55932	20.9665		0.738344	3.52154	65.5808	±	1.22408	1.86653		7.91707	±	0.163646	2.067	4.17845	±	0.136132	3.25796	46.2016	±	0.616257	1.33384	41.7029	±	0.624661	1.49789	6.07687	±	0.16417	2.70156	21.7235	±	0.302308	1.39162	72.1997	±	0.1692	0.23435
M. Widgeon	Rht1	22.3176		0.765412	3.42964	45.2596		0.605264	1.33732	16.1088		1.3063	8.10922	61.3684	±	1.15324	1.87921		8.026	±	0.259714	3.23591	4.42989	±	0.217713	4.91463	46.707	±	0.424052	0.907897	40.8371	±	0.863188	2.11374	7.574	±	0.39494	5.21442	21.1191	±	0.627358	2.97057	71.3069	±	0.355118	0.498014
M. Widgeon	Rht2	23.3838		0.747991	3.19876	48.1706		1.00879	2.0942	13.0802		2.33216	17.8296	61.2508	±	2.7465	4.48402		7.8076	±	0.891699	11.4209	4.42661	±	0.41457	9.3654	45.2882	±	1.27886	2.82383	42.4775	±	1.75785	4.13831	8.096	±	1.18698	14.6614	19.2747	±	0.470066	2.43877	72.6294	±	0.808159	1.11272
M. Widgeon	Rht3	21.3856		0.553925	2.59018	51.3432		1.71757	3.34527	12.6564		2.20941	17.4569	63.9996	±	1.34718	2.10498		9.30021	±	0.221015	2.37645	4.3338	±	0.0440583	1.01662	44.9493	±	0.430282	0.957261	41.4167	±	0.390691	0.943318	8.93441	±	0.547382	6.12668	20.3763	±	0.84701	4.15684	70.6893	±	0.33786	0.47795
M. Widgeon	Rht1+2	23.0519		0.667999	2.89781	51.9723		1.28575	2.47391	9.81963		1.11119	11.316	61.792	±	0.817665	1.32325		9.4263	±	0.423308	4.49071	4.36961	±	0.0788832	1.80527	45.2019	±	0.893708	1.97715	41.0022	±	1.288	3.14131	10.0555	±	0.734607	7.30551	17.2376	±	0.927643	5.38152	72.7069	±	1.19355	1.64159
M. Widgeon	Rht2+3	21.1977		0.30173	1.42341	54.3777		2.67044	4.91092	12.1786		2.64599	21.7265	66.5563	±	1.4685	2.2064		9.05358	±	0.773543	8.54406	4.88642	±	0.359395	7.35496	43.195	±	0.676429	1.56599	42.8649	±	0.868155	2.02533	8.93605	±	0.755888	8.45886	18.6015	±	1.17085	6.29439	72.4625	±	0.918586	1.26767

## Sheet: B_2022
Genotype	Allele	Albumins/Globulins [% based on crude protein]				Gliadins [% based on crude protein]				Glutenins [% based on crude protein]				Gluten [% based on crude protein]					Gliadin types [% based on gliadin]																Glutenin subunits [% based on glutenins]
																			ω5				ω1,2				α				γ				ωb				HMW-GS				LMW-GS
		Mean		Std.	Std. [%]	Mean		Std.	Std. [%]	Mean		Std.	Std. [%]	Mean		Std.	Std. [%]		Mean		Std.	Std. [%]	Mean		Std.	Std. [%]	Mean		Std.	Std. [%]	Mean		Std.	Std. [%]	Mean		Std.	Std. [%]	Mean		Std.	Std. [%]	Mean		Std.	Std. [%]
April Bearded	rht	22.2315	±	1.55243	6.98303	45.9631	±	4.42774	9.63326	16.4578	±	1.09967	6.68174	62.4209	±	4.64455	7.44069		6.76378	±	0.585926	8.6627	9.25922	±	0.572561	6.18368	38.0419	±	1.26114	3.31514	45.9351	±	0.637358	1.38752	4.29954	±	0.391498	9.10558	22.9445	±	1.21108	5.27832	72.756	±	0.966655	1.32863
April Bearded	Rht1	23.4423	±	0.544359	2.32213	41.2069	±	2.75673	6.68998	16.7849	±	1.00726	6.00099	57.9917	±	2.9195	5.03434		6.66062	±	0.504255	7.57069	9.08416	±	0.189884	2.09028	37.6269	±	1.32908	3.53227	46.6284	±	1.22109	2.61876	4.69217	±	0.523198	11.1505	22.8918	±	0.868108	3.79222	72.416	±	0.627884	0.867052
April Bearded	Rht2	25.6419	±	1.31465	5.12694	40.4446	±	5.42572	13.4152	16.2012	±	4.55808	28.1342	56.6458	±	1.46347	2.58354		7.0046	±	1.95988	27.9799	9.39812	±	0.36313	3.86386	39.4844	±	2.06672	5.23426	44.1129	±	0.703879	1.59563	5.29893	±	1.50164	28.3386	20.4018	±	3.8576	18.9082	74.2993	±	2.6478	3.56369
April Bearded	Rht3	26.037	±	0.797627	3.06344	40.5076	±	2.09314	5.16728	17.3333	±	0.633069	3.65232	57.8409	±	1.64983	2.85236		5.57616	±	0.267874	4.80392	9.22024	±	0.162005	1.75706	38.485	±	0.882071	2.29199	46.7186	±	0.712164	1.52437	5.4289	±	0.57236	10.5428	24.8427	±	0.412938	1.66221	69.7284	±	0.634788	0.910372
April Bearded	Rht1+2	24.0427	±	0.751591	3.12607	39.1182	±	1.85486	4.74168	16.7345	±	1.04005	6.215	55.8527	±	1.31044	2.34624		7.4651	±	1.18833	15.9185	9.68929	±	0.498662	5.14653	36.9888	±	0.712279	1.92566	45.8568	±	0.923126	2.01306	5.46314	±	0.319281	5.84428	23.418	±	0.599278	2.55905	71.1189	±	0.629139	0.884629
April Bearded	Rht2+3	24.9429	±	2.40507	9.64232	46.7292	±	2.89367	6.19242	11.7294	±	2.14709	18.3051	58.4586	±	1.71996	2.94219		8.29794	±	0.618131	7.44921	9.70738	±	0.606144	6.24416	38.3009	±	1.23434	3.22276	43.6938	±	1.0232	2.34174	6.4942	±	0.945776	14.5634	23.0438	±	2.15147	9.33642	70.462	±	1.52207	2.16013
Genotype	Allele	Albumins/Globulins [% based on crude protein]				Gliadins [% based on crude protein]				Glutenins [% based on crude protein]				Gluten [% based on crude protein]					Gliadin types [% based on gliadin]																Glutenin subunits [% based on glutenins]
																			ω5				ω1,2				α				γ				ωb				HMW-GS				LMW-GS
		Mean		Std.	Std. [%]	Mean		Std.	Std. [%]	Mean		Std.	Std. [%]	Mean		Std.	Std. [%]		Mean		Std.	Std. [%]	Mean		Std.	Std. [%]	Mean		Std.	Std. [%]	Mean		Std.	Std. [%]	Mean		Std.	Std. [%]	Mean		Std.	Std. [%]	Mean		Std.	Std. [%]
Bersee	rht	23.6762	±	0.621263	2.624	46.1793	±	1.95307	4.22933	21.0342	±	1.72998	8.2246	67.2134	±	2.89719	4.31043		6.06439	±	0.512933	8.45812	10.3211	±	0.379241	3.67444	37.881	±	0.974337	2.5721	45.7336	±	1.08578	2.37414	4.23257	±	0.538821	12.7303	20.8594	±	0.773772	3.70946	74.908	±	0.628369	0.838855
Bersee	Rht1	26.2482	±	2.71357	10.3381	45.7439	±	4.34178	9.4915	15.3047	±	3.37499	22.052	61.0486	±	1.51916	2.48844		7.47536	±	0.645822	8.63934	9.70089	±	0.640685	6.60439	34.7544	±	3.74786	10.7838	48.0693	±	3.79148	7.88753	5.52855	±	0.776168	14.0393	18.234	±	4.42042	24.2428	76.2375	±	3.7418	4.90808
Bersee	Rht2	24.7497	±	1.0306	4.1641	41.7918	±	0.870554	2.08307	20.4456	±	0.815649	3.98936	62.2374	±	1.64083	2.6364		6.20789	±	0.325951	5.25059	9.98101	±	0.407753	4.08528	37.937	±	0.929834	2.451	45.8741	±	1.16881	2.54786	4.42644	±	0.23318	5.2679	25.926	±	0.549888	2.12099	69.6476	±	0.395929	0.568476
Bersee	Rht3	25.2879	±	0.666578	2.63595	41.4885	±	1.49979	3.61496	18.2866	±	1.12623	6.15876	59.7752	±	2.1631	3.61873		6.81531	±	0.233863	3.43143	10.965	±	0.614458	5.60383	37.1372	±	0.731657	1.97015	45.0826	±	1.15766	2.56788	4.70098	±	0.331857	7.05932	25.0557	±	0.5429	2.16677	70.2433	±	0.605764	0.862379
Bersee	Rht1+2	26.5109	±	1.74889	6.59686	39.9448	±	4.85416	12.1522	14.7005	±	3.08302	20.9723	54.6453	±	3.02345	5.53287		8.30125	±	0.827524	9.96867	9.24578	±	0.299816	3.24273	35.9124	±	1.95319	5.43876	46.5406	±	2.1121	4.5382	6.54279	±	1.08248	16.5446	22.0226	±	1.10139	5.00121	71.4347	±	0.630452	0.882557
Bersee	Rht2+3	23.132	±	1.05536	4.56234	50.5674	±	2.0466	4.04726	12.1783	±	2.25894	18.5489	62.6039	±	2.81362	4.49431		6.73507	±	0.45536	6.76104	10.5389	±	0.735947	6.98313	36.4259	±	3.3766	9.26978	46.3001	±	3.45888	7.47057	5.26486	±	0.911857	17.3197	23.2474	±	0.951113	4.09127	71.4878	±	0.58354	0.816279
Genotype	Allele	Albumins/Globulins [% based on crude protein]				Gliadins [% based on crude protein]				Glutenins [% based on crude protein]				Gluten [% based on crude protein]					Gliadin types [% based on gliadin]																Glutenin subunits [% based on glutenins]
																			ω5				ω1,2				α				γ				ωb				HMW-GS				LMW-GS
		Mean		Std.	Std. [%]	Mean		Std.	Std. [%]	Mean		Std.	Std. [%]	Mean		Std.	Std. [%]		Mean		Std.	Std. [%]	Mean		Std.	Std. [%]	Mean		Std.	Std. [%]	Mean		Std.	Std. [%]	Mean		Std.	Std. [%]	Mean		Std.	Std. [%]	Mean		Std.	Std. [%]
M. Huntsman	rht	29.792	±	1.07609	3.61202	38.063	±	3.18755	8.37441	16.6374	±	0.778512	4.6793	54.7003	±	3.09151	5.65172		7.63064	±	0.370382	4.85388	8.79214	±	0.221586	2.52027	37.4816	±	1.23169	3.28612	46.0956	±	1.00571	2.1818	5.66403	±	0.490676	8.66301	21.8196	±	0.328004	1.50325	72.5163	±	0.728366	1.00442
M. Huntsman	Rht1	30.8694	±	1.34138	4.34532	35.857	±	2.53182	7.06089	16.3394	±	1.16591	7.13555	52.1964	±	3.424	6.55985		8.00136	±	0.340711	4.25817	8.93437	±	0.267529	2.99438	36.8863	±	0.631337	1.71158	46.178	±	0.738588	1.59944	5.62338	±	0.367479	6.53485	23.2492	±	0.437707	1.88267	71.1274	±	0.753891	1.05992
M. Huntsman	Rht2	29.4872	±	1.52962	5.18741	39.7253	±	2.59834	6.54076	15.9668	±	1.566	9.80784	55.6921	±	1.77257	3.18279		9.18487	±	0.605564	6.59306	9.09426	±	0.393024	4.32168	34.3366	±	2.03843	5.93659	47.3842	±	1.98763	4.1947	5.951	±	0.35126	5.90254	21.6662	±	1.70464	7.86775	72.3828	±	1.63059	2.25273
M. Huntsman	Rht3	30.5241	±	2.30605	7.55485	40.4143	±	2.4115	5.96694	13.3819	±	1.63289	12.2022	53.7961	±	2.32937	4.33		11.2931	±	1.76792	15.6549	9.26941	±	0.335438	3.61877	33.8125	±	0.800753	2.36822	45.625	±	1.25997	2.76158	7.41739	±	0.544465	7.34039	20.7183	±	1.36873	6.60641	71.8644	±	1.2472	1.7355
M. Huntsman	Rht1+2	28.5969	±	1.80401	6.3084	37.2764	±	0.843573	2.26302	18.3995	±	1.636	8.89151	55.6759	±	1.13331	2.03555		9.18457	±	0.384313	4.18434	9.65288	±	0.230044	2.38317	35.8987	±	0.40252	1.12127	45.2638	±	0.560288	1.23783	6.24292	±	0.702864	11.2586	24.1746	±	1.17087	4.84336	69.5824	±	1.84885	2.65707
M. Huntsman	Rht2+3	28.3891	±	1.46938	5.17588	44.5127	±	4.78017	10.7389	13.5032	±	1.71574	12.7063	58.0158	±	3.32827	5.73682		10.5373	±	1.10947	10.529	9.23368	±	0.337581	3.65598	34.8387	±	1.99166	5.71681	45.3903	±	0.872587	1.92241	6.83598	±	0.41955	6.13738	21.2885	±	1.83811	8.63431	71.8755	±	1.89534	2.63698
Genotype	Allele	Albumins/Globulins [% based on crude protein]				Gliadins [% based on crude protein]				Glutenins [% based on crude protein]				Gluten [% based on crude protein]					Gliadin types [% based on gliadin]																Glutenin subunits [% based on glutenins]
																			ω5				ω1,2				α				γ				ωb				HMW-GS				LMW-GS
		Mean		Std.	Std. [%]	Mean		Std.	Std. [%]	Mean		Std.	Std. [%]	Mean		Std.	Std. [%]		Mean		Std.	Std. [%]	Mean		Std.	Std. [%]	Mean		Std.	Std. [%]	Mean		Std.	Std. [%]	Mean		Std.	Std. [%]	Mean		Std.	Std. [%]	Mean		Std.	Std. [%]
M. Widgeon	rht	24.6638	±	1.50681	6.1094	38.2646	±	0.779235	2.03644	18.0316	±	0.590299	3.2737	56.2962	±	0.945449	1.67942		8.86463	±	0.374032	4.21937	6.37081	±	0.325033	5.10191	45.9405	±	0.480574	1.04608	38.8241	±	0.933657	2.40484	4.89384	±	0.447794	9.15015	20.0051	±	0.933823	4.66792	75.1011	±	0.977358	1.30139
M. Widgeon	Rht1	26.0898	±	0.783258	3.00217	40.3232	±	3.0904	7.66406	15.3348	±	3.48999	22.7586	55.6581	±	2.8726	5.16115		9.55389	±	0.78063	8.17082	6.64769	±	0.386054	5.80733	44.8658	±	0.50554	1.12678	38.9326	±	0.385688	0.990655	5.57236	±	1.08959	19.5535	18.3386	±	3.04935	16.6281	76.0891	±	2.07726	2.73003
M. Widgeon	Rht2	27.9698	±	1.72654	6.17285	36.7079	±	3.40048	9.26363	13.7775	±	3.83983	27.8702	50.4854	±	5.40341	10.7029		9.10908	±	0.799904	8.78139	6.08862	±	0.301213	4.94714	38.891	±	9.82423	25.2609	45.9113	±	10.1856	22.1854	5.62282	±	1.22623	21.8081	18.9091	±	0.746536	3.94802	75.468	±	1.75489	2.32534
M. Widgeon	Rht3	27.3476	±	1.58058	5.77958	41.7613	±	2.67697	6.41017	13.3515	±	2.17234	16.2703	55.1128	±	4.70343	8.53418		9.57668	±	0.65939	6.88537	6.38177	±	0.341322	5.34839	39.5695	±	7.5847	19.168	44.472	±	7.52405	16.9186	5.91536	±	0.48572	8.21116	20.6598	±	0.201257	0.974151	73.4249	±	0.465209	0.633585
M. Widgeon	Rht1+2	29.0276	±	1.74194	6.00096	38.3559	±	2.16346	5.64049	18.7442	±	0.504362	2.69076	57.1002	±	2.54314	4.45383		8.85879	±	0.451548	5.09718	6.74171	±	0.298581	4.42886	44.9242	±	0.462379	1.02924	39.4753	±	0.709788	1.79805	5.6804	±	0.415766	7.31931	21.9927	±	0.498277	2.26565	72.3269	±	0.745984	1.03141
M. Widgeon	Rht2+3	26.0649	±	1.79321	6.87979	47.7734	±	3.01016	6.30092	17.4194	±	3.18217	18.2679	66.2307	±	4.72444	7.13332		9.10179	±	0.960979	10.5581	7.55	±	0.695796	9.21585	39.3326	±	6.30856	16.039	44.0156	±	6.01	13.6542	5.57623	±	0.485061	8.69873	21.738	±	1.75756	8.0852	72.6857	±	1.6312	2.24419

## Sheet: C_2023
Genotype	Allele	Albumins/Globulins [% based on crude protein]				Gliadins [% based on crude protein]				Glutenins [% based on crude protein]				Gluten [% based on crude protein]					Gliadin types [% based on gliadin]																Glutenin subunits [% based on glutenins]
																			ω5				ω1,2				α				γ				ωb				HMW-GS				LMW-GS
		Mean		Std.	Std. [%]	Mean		Std.	Std. [%]	Mean		Std.	Std. [%]	Mean		Std.	Std. [%]		Mean		Std.	Std. [%]	Mean		Std.	Std. [%]	Mean		Std.	Std. [%]	Mean		Std.	Std. [%]	Mean		Std.	Std. [%]	Mean		Std.	Std. [%]	Mean		Std.	Std. [%]
April Bearded	rht	17.9708	±	1.86664	10.387	61.5777	±	5.68236	9.22796	22.2953	±	2.75723	12.3669	83.8729	±	3.74733	4.46786		6.94438	±	0.369939	5.32717	10.9649	±	0.214357	1.95492	44.8429	±	0.2279	0.50822	37.2478	±	0.40808	1.09558	6.47001	±	0.878502	13.5781	26.5578	±	1.19294	4.49186	66.9722	±	1.77987	2.65762
April Bearded	Rht1	19.3859	±	0.599943	3.09475	53.7415	±	2.46264	4.58237	21.4174	±	1.98292	9.25845	75.1589	±	3.51442	4.67598		6.66786	±	1.10797	16.6166	9.59404	±	0.157601	1.6427	43.7673	±	0.549677	1.25591	39.9708	±	1.61945	4.05158	5.62747	±	1.61415	28.6835	26.6429	±	1.10486	4.1469	67.7296	±	2.34184	3.45763
April Bearded	Rht2	20.35	±	0.827562	4.06665	52.1581	±	2.68354	5.14501	19.5798	±	1.53989	7.86468	71.7379	±	2.47892	3.45552		7.93489	±	0.546744	6.89037	9.83267	±	0.2125	2.16116	45.2308	±	0.806351	1.78275	37.0016	±	1.02391	2.76722	6.12929	±	0.494125	8.06169	27.1359	±	0.545173	2.00904	66.7348	±	0.945082	1.41618
April Bearded	Rht3	20.4451	±	1.7769	8.69104	57.9793	±	4.20033	7.24453	19.4343	±	2.60522	13.4052	77.4136	±	5.06724	6.54567		7.59231	±	0.521459	6.86826	10.0921	±	0.242426	2.40213	42.842	±	0.86051	2.00856	39.4735	±	1.19042	3.01575	7.27572	±	0.649788	8.9309	26.6267	±	0.85196	3.19965	66.0976	±	1.28833	1.94913
April Bearded	Rht1+2	20.403	±	1.40698	6.89593	50.3886	±	3.05282	6.05856	21.1653	±	1.69018	7.98563	71.5539	±	3.79406	5.30238		6.89572	±	1.28957	18.7011	9.50676	±	0.335348	3.52747	42.1812	±	0.778875	1.8465	41.4141	±	2.05761	4.96838	5.42571	±	1.46551	27.0105	26.4234	±	0.917316	3.47161	68.1509	±	1.61881	2.37533
April Bearded	Rht2+3	20.9932	±	0.723403	3.44589	58.9094	±	1.94945	3.30923	16.575	±	1.42861	8.61911	75.4843	±	2.23906	2.96625		7.67523	±	0.504166	6.56874	10.2498	±	0.223042	2.17606	42.8734	±	0.787607	1.83705	39.2015	±	0.995426	2.53925	7.89731	±	0.428529	5.42627	27.8243	±	0.550179	1.97733	64.2784	±	0.588793	0.916004
Genotype	Allele	Albumins/Globulins [% based on crude protein]				Gliadins [% based on crude protein]				Glutenins [% based on crude protein]				Gluten [% based on crude protein]					Gliadin types [% based on gliadin]																Glutenin subunits [% based on glutenins]
																			ω5				ω1,2				α				γ				ωb				HMW-GS				LMW-GS
		Mean		Std.	Std. [%]	Mean		Std.	Std. [%]	Mean		Std.	Std. [%]	Mean		Std.	Std. [%]		Mean		Std.	Std. [%]	Mean		Std.	Std. [%]	Mean		Std.	Std. [%]	Mean		Std.	Std. [%]	Mean		Std.	Std. [%]	Mean		Std.	Std. [%]	Mean		Std.	Std. [%]
Bersee	rht	19.5113	±	0.714168	3.66028	49.7071	±	1.98709	3.99761	19.9006	±	1.98991	9.99926	69.6077	±	2.55235	3.66677		6.9323	±	0.428332	6.17878	11.5022	±	0.538097	4.6782	41.6341	±	0.673349	1.6173	39.9314	±	1.34663	3.37236	4.52697	±	0.603745	13.3366	27.165	±	1.21015	4.45481	68.308	±	1.03652	1.51742
Bersee	Rht1	18.7904	±	2.02252	10.7636	43.8503	±	2.46563	5.62284	19.2807	±	3.26642	16.9414	63.131	±	4.3672	6.91767		6.76828	±	0.248443	3.6707	10.9901	±	0.375599	3.41761	41.134	±	0.188257	0.457669	41.1076	±	0.557334	1.35579	4.26683	±	0.547771	12.8379	27.5007	±	1.40795	5.11968	68.2325	±	1.80909	2.65136
Bersee	Rht2	21.9996	±	2.0238	9.19928	53.6483	±	6.85575	12.7791	17.6637	±	2.64392	14.9681	71.3121	±	7.84165	10.9962		6.63719	±	0.573413	8.63939	10.5073	±	0.213029	2.02745	40.2561	±	0.498064	1.23724	42.5994	±	1.05584	2.47852	4.22764	±	0.614882	14.5444	27.4356	±	0.814543	2.96893	68.3368	±	1.27712	1.86886
Bersee	Rht3	21.7768	±	0.697192	3.20153	53.6726	±	5.92465	11.0385	16.022	±	0.916823	5.72226	69.6947	±	6.06364	8.70029		7.39642	±	0.535282	7.23704	12.0072	±	0.423101	3.52373	40.6297	±	0.432645	1.06485	39.9667	±	1.00583	2.51667	4.45647	±	0.576446	12.935	26.4899	±	1.19249	4.50167	69.0536	±	1.17397	1.70008
Bersee	Rht1+2	21.7942	±	2.67979	12.2959	58.1602	±	4.75476	8.17528	16.9061	±	1.05631	6.24809	75.0662	±	3.94878	5.2604		7.07359	±	0.598223	8.45714	11.178	±	0.10348	0.925749	39.8551	±	0.738342	1.85257	41.8933	±	1.21297	2.89537	4.59853	±	0.601868	13.0883	28.2305	±	0.847947	3.00366	67.171	±	0.579647	0.862942
Bersee	Rht2+3	21.0478	±	1.12735	5.35616	58.6909	±	3.07615	5.24127	13.1446	±	0.793304	6.03519	71.8355	±	3.55056	4.94263		7.22181	±	0.83622	11.5791	11.5699	±	0.373922	3.23185	40.1609	±	0.816289	2.03255	41.0474	±	1.92361	4.68631	5.48889	±	1.21688	22.1699	26.0993	±	1.50602	5.77034	68.4118	±	0.828057	1.2104
Genotype	Allele	Albumins/Globulins [% based on crude protein]				Gliadins [% based on crude protein]				Glutenins [% based on crude protein]				Gluten [% based on crude protein]					Gliadin types [% based on gliadin]																Glutenin subunits [% based on glutenins]
																			ω5				ω1,2				α				γ				ωb				HMW-GS				LMW-GS
		Mean		Std.	Std. [%]	Mean		Std.	Std. [%]	Mean		Std.	Std. [%]	Mean		Std.	Std. [%]		Mean		Std.	Std. [%]	Mean		Std.	Std. [%]	Mean		Std.	Std. [%]	Mean		Std.	Std. [%]	Mean		Std.	Std. [%]	Mean		Std.	Std. [%]	Mean		Std.	Std. [%]
M. Huntsman	rht	23.362	±	1.14893	4.91794	51.4291	±	3.1617	6.14769	15.7569	±	2.59171	16.4481	67.1861	±	2.98576	4.44402		7.53977	±	0.971867	12.8899	8.83623	±	0.0944462	1.06885	41.4918	±	1.50831	3.6352	42.1322	±	0.942149	2.23617	5.66161	±	0.608357	10.7453	23.0689	±	1.26431	5.4806	71.2695	±	0.974107	1.36679
M. Huntsman	Rht1	23.3404	±	0.982867	4.21102	50.5912	±	1.37753	2.72286	15.0848	±	2.20763	14.6347	65.6761	±	2.59846	3.95647		7.3665	±	0.475151	6.45015	8.83419	±	0.212902	2.40997	42.1506	±	0.316596	0.751108	41.6488	±	0.612447	1.4705	5.69368	±	0.439783	7.72406	22.7763	±	1.35855	5.96478	71.5301	±	1.27175	1.77793
M. Huntsman	Rht2	24.83	±	1.62921	6.56145	54.8396	±	0.978741	1.78473	14.1201	±	2.20668	15.628	68.9597	±	2.97292	4.3111		7.13035	±	0.869754	12.1979	8.66138	±	0.370306	4.27537	41.4589	±	0.556658	1.34268	42.7494	±	1.50843	3.52854	6.10156	±	0.388695	6.37042	22.5896	±	1.05092	4.65222	71.3089	±	1.14395	1.60421
M. Huntsman	Rht3	25.3017	±	2.16157	8.54317	59.2888	±	4.42007	7.45515	11.0756	±	0.495391	4.47283	70.3644	±	4.02605	5.72172		8.1085	±	0.548877	6.76915	8.82422	±	0.350776	3.97515	41.9987	±	0.497094	1.18359	41.0685	±	1.20801	2.94145	7.8718	±	0.613027	7.78764	23.6178	±	1.16071	4.91457	68.5104	±	1.55494	2.26964
M. Huntsman	Rht1+2	24.1532	±	1.04135	4.31143	56.3911	±	1.69106	2.9988	12.7525	±	2.73938	21.4811	69.1436	±	3.21222	4.64572		7.73941	±	0.489845	6.32922	8.94499	±	0.259308	2.89892	41.3423	±	0.469428	1.13547	41.9733	±	0.442453	1.05413	6.66041	±	0.295172	4.43174	23.7969	±	1.22384	5.14283	69.5427	±	1.35143	1.94331
M. Huntsman	Rht2+3	25.6429	±	2.38225	9.2901	59.9844	±	3.77569	6.29445	10.912	±	0.44161	4.04702	70.8964	±	3.47413	4.90028		8.17651	±	0.725375	8.87145	8.95348	±	0.239142	2.67093	42.1237	±	0.535172	1.27048	40.7463	±	0.459456	1.1276	7.71516	±	0.746014	9.66945	23.619	±	1.97321	8.35434	68.6659	±	1.8032	2.62605
Genotype	Allele	Albumins/Globulins [% based on crude protein]				Gliadins [% based on crude protein]				Glutenins [% based on crude protein]				Gluten [% based on crude protein]					Gliadin types [% based on gliadin]																Glutenin subunits [% based on glutenins]
																			ω5				ω1,2				α				γ				ωb				HMW-GS				LMW-GS
		Mean		Std.	Std. [%]	Mean		Std.	Std. [%]	Mean		Std.	Std. [%]	Mean		Std.	Std. [%]		Mean		Std.	Std. [%]	Mean		Std.	Std. [%]	Mean		Std.	Std. [%]	Mean		Std.	Std. [%]	Mean		Std.	Std. [%]	Mean		Std.	Std. [%]	Mean		Std.	Std. [%]
M. Widgeon	rht	23.3733	±	2.57996	11.038	55.4296	±	2.2202	4.00544	25.2464	±	1.55509	6.15965	80.676	±	3.27686	4.06176		9.30971	±	0.620318	6.66312	7.4925	±	0.362263	4.835	46.026	±	0.434011	0.942968	37.1718	±	0.561016	1.50925	5.86599	±	0.590054	10.0589	20.4542	±	1.10255	5.39036	73.6799	±	0.66463	0.902052
M. Widgeon	Rht1	24.9743	±	5.07128	20.306	56.673	±	15.144	26.7217	18.0159	±	2.70907	15.0371	74.6889	±	17.1026	22.8985		9.54901	±	0.521582	5.46216	7.58073	±	0.344269	4.54137	45.969	±	0.580337	1.26245	36.9012	±	0.531597	1.44059	6.53536	±	0.703628	10.7665	20.3927	±	1.26591	6.20767	73.0719	±	0.949162	1.29894
M. Widgeon	Rht2	25.1596	±	2.27456	9.04055	57.0438	±	3.12778	5.48312	17.3833	±	2.11685	12.1775	74.4271	±	4.60342	6.18513		8.97175	±	0.566254	6.31153	7.05724	±	0.412095	5.83932	45.6513	±	0.37708	0.826001	38.3197	±	0.854505	2.22994	6.39438	±	0.687205	10.747	20.5657	±	0.697733	3.3927	73.0399	±	0.536209	0.734132
M. Widgeon	Rht3	22.294	±	3.57006	16.0135	63.7918	±	12.0144	18.8337	11.6419	±	0.798353	6.85757	75.4337	±	12.2103	16.1868		11.6683	±	1.61102	13.8068	7.12086	±	0.364735	5.12206	45.6819	±	0.553255	1.2111	35.529	±	1.38325	3.8933	9.20848	±	0.886802	9.63027	20.0322	±	1.09301	5.45626	70.7594	±	0.873841	1.23495
M. Widgeon	Rht1+2	23.6066	±	1.53153	6.48772	60.4625	±	3.29882	5.45598	11.5094	±	0.609923	5.29935	71.9719	±	3.16077	4.39167		11.0439	±	1.10611	10.0155	6.96932	±	0.364136	5.22484	45.5241	±	0.32665	0.717532	36.4626	±	1.25541	3.44299	9.18852	±	1.35404	14.7362	18.5456	±	1.13346	6.11177	72.2659	±	1.30433	1.8049
M. Widgeon	Rht2+3	22.7219	±	2.24738	9.89081	63.2876	±	12.1695	19.2289	14.0921	±	4.1843	29.6925	77.3797	±	9.76103	12.6145		11.3991	±	2.32123	20.3633	7.72527	±	0.151027	1.95498	44.7561	±	1.44118	3.22008	36.1196	±	3.59122	9.9426	9.14797	±	2.25666	24.6684	19.1153	±	2.97986	15.5889	71.7367	±	0.981078	1.36761

## Sheet: D_Mean_3Years
Genotype	Allele	Albumins/Globulins [% based on crude protein]				Gliadins [% based on crude protein]				Glutenins [% based on crude protein]				Gluten [% based on crude protein]					Gliadin types [% based on gliadin]																Glutenin subunits [% based on glutenins]
																			ω5				ω1,2				α				γ				ωb				HMW-GS				LMW-GS
		Mean		Std.	Std. [%]	Mean		Std.	Std. [%]	Mean		Std.	Std. [%]	Mean		Std.	Std. [%]		Mean		Std.	Std. [%]	Mean		Std.	Std. [%]	Mean		Std.	Std. [%]	Mean		Std.	Std. [%]	Mean		Std.	Std. [%]	Mean		Std.	Std. [%]	Mean		Std.	Std. [%]
April Bearded	rht	20.0957	±	2.23443	11.1189	56.4824	±	8.47454	15.0038	18.1472	±	4.32398	23.8272	74.6297	±	9.76297	13.0819		6.21674	±	0.978888	15.746	8.59927	±	2.17553	25.299	42.3616	±	3.22933	7.62325	42.8224	±	3.98621	9.3087	6.10772	±	1.59462	26.1082	23.3634	±	3.08246	13.1935	70.5289	±	2.95921	4.19574
April Bearded	Rht1	21.4616	±	1.88227	8.7704	50.9125	±	7.40787	14.5502	18.5996	±	2.48588	13.3652	69.5122	±	8.54861	12.298		5.84603	±	1.42126	24.3116	8.11204	±	1.90484	23.4816	41.6869	±	2.98211	7.15358	44.355	±	3.67545	8.28643	5.7029	±	1.30881	22.9498	24.2972	±	2.00602	8.25618	70	±	2.4348	3.47829
April Bearded	Rht2	22.8086	±	2.54538	11.1597	48.2543	±	7.22503	14.9728	17.1605	±	3.61983	21.0939	65.4148	±	7.18487	10.9836		6.87766	±	1.65415	24.051	8.37334	±	2.13011	25.4392	43.1863	±	3.18423	7.37324	41.6564	±	3.45973	8.30541	6.18342	±	1.31651	21.2909	22.6391	±	4.00194	17.6771	71.2171	±	3.68281	5.17124
April Bearded	Rht3	22.6455	±	2.7825	12.2872	53.0729	±	9.58822	18.0661	15.6589	±	4.36362	27.8667	68.7318	±	8.87643	12.9146		6.24423	±	1.18163	18.9236	8.40622	±	1.86482	22.1838	42.0667	±	2.92624	6.95619	43.2829	±	3.39747	7.84945	7.60252	±	2.13621	28.0987	24.0438	±	2.6448	10.9999	68.3537	±	1.86234	2.72456
April Bearded	Rht1+2	22.0524	±	1.68513	7.6415	49.7748	±	7.76614	15.6025	16.9361	±	4.0335	23.816	66.7109	±	8.09252	12.1307		6.36597	±	1.49123	23.4251	8.21801	±	1.94904	23.7167	41.2041	±	3.05667	7.41837	44.2111	±	2.59241	5.86371	6.52479	±	1.75998	26.9737	23.4924	±	2.64052	11.2399	69.9828	±	1.88297	2.69062
April Bearded	Rht2+3	22.6629	±	2.35611	10.3963	55.2114	±	7.10583	12.8702	12.955	±	2.988	23.0644	68.1664	±	8.02823	11.7774		7.52704	±	1.00935	13.4097	8.65942	±	2.01296	23.2459	41.8118	±	3.00544	7.18801	42.0017	±	2.21424	5.27179	8.17086	±	1.8794	23.0012	23.714	±	3.4071	14.3674	68.1151	±	2.89401	4.24871
Genotype	Allele	Albumins/Globulins [% based on crude protein]				Gliadins [% based on crude protein]				Glutenins [% based on crude protein]				Gluten [% based on crude protein]					Gliadin types [% based on gliadin]																Glutenin subunits [% based on glutenins]
																			ω5				ω1,2				α				γ				ωb				HMW-GS				LMW-GS
		Mean		Std.	Std. [%]	Mean		Std.	Std. [%]	Mean		Std.	Std. [%]	Mean		Std.	Std. [%]		Mean		Std.	Std. [%]	Mean		Std.	Std. [%]	Mean		Std.	Std. [%]	Mean		Std.	Std. [%]	Mean		Std.	Std. [%]	Mean		Std.	Std. [%]	Mean		Std.	Std. [%]
Bersee	rht	21.9039	±	1.96307	8.96221	52.3701	±	6.44926	12.3148	17.6762	±	4.02627	22.7779	70.0463	±	4.50662	6.43378		5.93564	±	0.929665	15.6624	8.6324	±	3.12369	36.1856	40.6289	±	2.21861	5.46065	44.803	±	3.80653	8.49614	5.40791	±	1.52301	28.1627	23.1513	±	3.15785	13.6401	71.4408	±	2.92251	4.09081
Bersee	Rht1	22.9409	±	3.77615	16.4604	47.9234	±	5.92539	12.3643	16.3612	±	3.4707	21.213	64.2846	±	5.25274	8.17107		6.60052	±	1.09371	16.57	8.80073	±	2.5493	28.967	38.9992	±	4.3891	11.2543	45.5996	±	3.99139	8.75314	5.65715	±	1.40828	24.8939	22.2721	±	4.97185	22.3232	72.0708	±	4.4629	6.19238
Bersee	Rht2	21.828	±	5.27147	24.1501	47.765	±	12.8014	26.8008	15.9383	±	5.08244	31.8882	63.7033	±	15.5561	24.4196		5.85801	±	0.849257	14.4974	8.08796	±	2.7286	33.7365	40.2628	±	2.06048	5.11757	45.7912	±	2.70974	5.91759	5.62936	±	1.71406	30.4485	24.6591	±	2.72741	11.0604	69.7115	±	1.33324	1.9125
Bersee	Rht3	23.1194	±	1.7239	7.4565	49.7304	±	7.09036	14.2576	16.19	±	2.27729	14.066	65.9204	±	5.76865	8.75092		6.71577	±	0.706762	10.5239	9.6486	±	2.74078	28.406	40.6247	±	2.97078	7.31273	43.0109	±	2.43593	5.66351	5.92719	±	2.14823	36.2436	24.3233	±	2.38214	9.79366	69.7496	±	0.956607	1.37149
Bersee	Rht1+2	23.7686	±	2.7091	11.3978	52.1428	±	9.69438	18.592	14.9279	±	2.61807	17.5381	67.0707	±	9.63369	14.3635		7.10397	±	1.16921	16.4585	8.56308	±	2.53925	29.6535	39.3798	±	2.99457	7.60435	44.9532	±	2.6337	5.85876	6.48722	±	1.78345	27.4918	24.0736	±	3.19746	13.282	69.4392	±	1.90148	2.73834
Bersee	Rht2+3	21.8811	±	1.51191	6.90964	55.7953	±	4.99964	8.96068	12.1087	±	1.91424	15.8088	67.904	±	5.01046	7.37874		6.57732	±	0.656723	9.98466	9.32559	±	2.3948	25.6799	39.4858	±	3.37015	8.53508	44.6113	±	2.63225	5.90042	6.39546	±	1.78397	27.8943	23.2127	±	2.58957	11.1558	70.3918	±	0.880477	1.25082
Genotype	Allele	Albumins/Globulins [% based on crude protein]				Gliadins [% based on crude protein]				Glutenins [% based on crude protein]				Gluten [% based on crude protein]					Gliadin types [% based on gliadin]																Glutenin subunits [% based on glutenins]
																			ω5				ω1,2				α				γ				ωb				HMW-GS				LMW-GS
		Mean		Std.	Std. [%]	Mean		Std.	Std. [%]	Mean		Std.	Std. [%]	Mean		Std.	Std. [%]		Mean		Std.	Std. [%]	Mean		Std.	Std. [%]	Mean		Std.	Std. [%]	Mean		Std.	Std. [%]	Mean		Std.	Std. [%]	Mean		Std.	Std. [%]	Mean		Std.	Std. [%]
M. Huntsman	rht	26.0871	±	2.8972	11.1059	47.0206	±	6.77023	14.3984	14.4078	±	3.17039	22.0046	61.4284	±	5.82393	9.48084		7.33139	±	0.73757	10.0604	7.95342	±	1.50039	18.8647	40.4019	±	2.33068	5.76874	44.4051	±	2.01734	4.54303	7.09265	±	2.23348	31.4901	21.6743	±	1.70002	7.84351	71.4338	±	1.24092	1.73717
M. Huntsman	Rht1	26.7946	±	3.35264	12.5124	46.2583	±	7.77999	16.8186	13.2927	±	3.81862	28.7272	59.551	±	6.20559	10.4206		7.69119	±	0.447974	5.82451	7.90034	±	1.4534	18.3967	40.9242	±	3.04399	7.43812	43.4843	±	2.11594	4.86598	7.77143	±	3.09698	39.8508	21.4845	±	2.38111	11.0829	70.7441	±	1.21382	1.71579
M. Huntsman	Rht2	27.3522	±	2.3601	8.62857	48.1215	±	6.96857	14.4812	12.888	±	3.76159	29.1867	61.0096	±	6.088	9.97876		8.30372	±	1.06027	12.7686	7.97436	±	1.4358	18.0052	39.6003	±	4.42383	11.1712	44.1216	±	2.9655	6.72118	8.16285	±	3.25857	39.9196	20.621	±	2.52647	12.252	71.2162	±	1.58492	2.22551
M. Huntsman	Rht3	27.3497	±	3.24189	11.8535	51.1181	±	9.42973	18.4469	10.8991	±	2.74763	25.2098	62.0172	±	7.71139	12.4343		9.58371	±	1.83744	19.1725	8.32904	±	1.24088	14.8983	39.1269	±	4.51892	11.5494	42.9603	±	2.46523	5.73838	9.18932	±	2.5332	27.5668	20.5619	±	2.71841	13.2206	70.2488	±	1.8372	2.61528
M. Huntsman	Rht1+2	26.0742	±	2.25021	8.63002	50.0654	±	9.44469	18.8647	13.0281	±	4.74916	36.4534	63.0934	±	6.14907	9.74597		8.53661	±	0.746594	8.74578	8.32584	±	1.47065	17.6637	40.3756	±	3.45334	8.55305	42.762	±	2.00352	4.68529	8.56767	±	3.13762	36.6216	21.7571	±	3.39674	15.6121	69.6753	±	1.27382	1.82822
M. Huntsman	Rht2+3	25.7816	±	2.95759	11.4717	52.7986	±	7.88245	14.9293	11.1286	±	2.60469	23.4054	63.9272	±	6.17482	9.65915		9.27883	±	1.41987	15.3022	8.34985	±	1.2424	14.8793	39.627	±	4.26701	10.7679	42.7443	±	2.60896	6.10364	8.79999	±	2.5878	29.4068	21.0119	±	2.75514	13.1123	70.1882	±	2.07894	2.96195
Genotype	Allele	Albumins/Globulins [% based on crude protein]				Gliadins [% based on crude protein]				Glutenins [% based on crude protein]				Gluten [% based on crude protein]					Gliadin types [% based on gliadin]																Glutenin subunits [% based on glutenins]
																			ω5				ω1,2				α				γ				ωb				HMW-GS				LMW-GS
		Mean		Std.	Std. [%]	Mean		Std.	Std. [%]	Mean		Std.	Std. [%]	Mean		Std.	Std. [%]		Mean		Std.	Std. [%]	Mean		Std.	Std. [%]	Mean		Std.	Std. [%]	Mean		Std.	Std. [%]	Mean		Std.	Std. [%]	Mean		Std.	Std. [%]	Mean		Std.	Std. [%]
M. Widgeon	rht	22.96	±	2.3174	10.0932	46.1028	±	7.42828	16.1124	21.4148	±	3.20413	14.9622	67.5176	±	10.5232	15.5858		8.69714	±	0.72063	8.28583	6.01392	±	1.44247	23.9855	46.056	±	0.497528	1.08027	39.2329	±	2.04336	5.20829	5.61223	±	0.671099	11.9578	20.7276	±	1.09615	5.28837	73.6602	±	1.38023	1.87377
M. Widgeon	Rht1	24.4606	±	3.25079	13.2899	47.4186	±	10.955	23.1027	16.4865	±	2.75442	16.7071	63.9051	±	12.4967	19.5551		9.04297	±	0.909184	10.054	6.21943	±	1.39345	22.4047	45.8473	±	0.912821	1.991	38.8903	±	1.75517	4.51312	6.56057	±	1.11716	17.0284	19.9501	±	2.18861	10.9704	73.4893	±	2.3873	3.24849
M. Widgeon	Rht2	25.6342	±	2.54379	9.92345	46.7496	±	9.059	19.3777	14.696	±	3.35796	22.8494	61.4456	±	10.9825	17.8736		8.69592	±	1.09042	12.5394	5.90299	±	0.971514	16.458	43.378	±	6.37222	14.69	42.0231	±	7.39071	17.5873	6.70944	±	1.42328	21.2131	19.5102	±	0.982023	5.03339	73.7804	±	1.97007	2.67018
M. Widgeon	Rht3	23.869	±	3.47085	14.5413	51.7442	±	11.4234	22.0768	12.5921	±	1.90594	15.136	64.3363	±	11.1115	17.2709		10.1499	±	1.41999	13.9902	5.96844	±	1.21497	20.3565	43.1986	±	5.24512	12.1419	40.6831	±	5.83624	14.3456	7.90868	±	1.68504	21.3063	20.3721	±	0.784439	3.85056	71.7193	±	1.45191	2.02443
M. Widgeon	Rht1+2	25.2287	±	3.06728	12.1579	50.2636	±	9.63589	19.1707	13.3578	±	4.05114	30.328	63.6213	±	6.77043	10.6418		9.77634	±	1.17474	12.0162	6.02688	±	1.23703	20.5252	45.2167	±	0.626743	1.38609	38.9801	±	2.20593	5.65913	8.30815	±	2.13004	25.638	19.2586	±	2.22785	11.5681	72.4332	±	1.05988	1.46325
M. Widgeon	Rht2+3	23.2266	±	2.27183	9.78115	54.7164	±	9.53192	17.4206	15.1379	±	4.04756	26.7379	69.8543	±	7.88128	11.2825		9.81204	±	1.78837	18.2263	6.76422	±	1.38815	20.5219	42.265	±	4.43519	10.4938	41.1588	±	5.33299	12.9571	7.76515	±	2.14696	27.6487	19.9193	±	2.44085	12.2537	72.3156	±	1.24934	1.72763
Data for Figure 4A are summarized in columns C and E.
Data for Figure 4B are summarized in columns G and I.
Data for Figure 4C are summarized in columns K and M.
Data for Figure 5A are summarized in columns T, V, X, Z, AB, AD, AF and AH, lines 4-9.
Data for Figure 5B are summarized in columns T, V, X, Z, AB, AD, AF and AH, lines 13-18.
Data for Figure 5C are summarized in columns T, V, X, Z, AB, AD, AF and AH, lines 22-27.
Data for Figure 5D are summarized in columns T, V, X, Z, AB, AD, AF and AH, lines 31-36.
Data for Figure 6A are summarized in columns AJ, AL, AN, AP, AR and AT, lines 4-9.
Data for Figure 6B are summarized in columns AJ, AL, AN, AP, AR and AT, lines 13-18.
Data for Figure 6C are summarized in columns AJ, AL, AN, AP, AR and AT, lines 22-27.
Data for Figure 6D are summarized in columns AJ, AL, AN, AP, AR and AT, lines 31-36.
Data for Figure S8B are summarized in columns O and Q.
