# Supplementary material for: Semi‐Dwarfing Reduced Height Genes Hardly Influenced Gluten Protein Composition While Extreme Dwarfing Genes Decreased Glutenins in Wheat
Source: Food Sci Nutr. 2025 Jul 30;13(8):e70649. doi: 10.1002/fsn3.70649 (PMC12308216; doi:10.1002/fsn3.70649)
Supplement: Supplementary file 5 — Table S6 [file FSN3-13-e70649-s003.xlsx]

## Sheet: A Plant height
Parameter	DF	Sum of quadrates	Mean of quadrates	F-value	p-value
Genotype	3	24683.7	8227.88	1283.34	1.19146e-103
Allele	5	158876	31775.2	4956.12	3.27143e-159
Environment	2	2730.36	1365.18	212.933	9.6929e-44
Genotype * Allele	15	7083.32	472.221	73.6544	1.1387e-59
Genotype * Environment	6	726.132	121.022	18.8763	3.88669e-16
Gene * Year	10	308.238	30.8239	4.80773	5.85963e-06
Genotype * Allele * Environment	30	578.209	19.2736	3.0062	6.326e-06
Modell	71	194986	2746.28	428.349	2.8207e-140
Error	144	923.228	6.41131
Corrected total sum	215	195909
Genotype	N	Mean	Standard deviation	SEM	Variance
April Bearded	54	95.1926	36.9863	5.0332	1367.99
Bersee	54	77.5938	27.6721	3.7657	765.748
Maris Huntsman	54	65.9531	23.2202	3.15986	539.175
Maris Widgeon	54	73.9568	23.6169	3.21386	557.759
Allele	N	Mean	Standard deviation	SEM	Variance
rht	36	121.292	19.0526	3.17544	363.002
Rht1	36	95.8268	16.4435	2.74059	270.389
Rht2	36	92.7602	15.3705	2.56176	236.254
Rht3	36	53.6898	6.59869	1.09978	43.5427
Rht1+2	36	60.9917	10.5576	1.75961	111.464
Rht2+3	36	44.4843	5.78254	0.96376	33.4378
Environment	N	Mean	Standard deviation	SEM	Variance
2021	72	75.9042	30.2507	3.56508	915.105
2022	72	75.4236	28.1429	3.31668	792.026
2023	72	83.1944	31.8386	3.75221	1013.7

## Sheet: B Crude protein
Parameter	DF	Sum of quadrates	Mean of quadrates	F-value	p-value
Genotype	3	95.3151	31.7717	104.255	3.18179e-54
Allele	5	303.207	60.6414	198.988	2.50824e-121
Environment	2	949.08	474.54	1557.15	2.11846e-230
Genotype * Allele	15	58.0533	3.87022	12.6997	4.39366e-27
Genotype * Environment	6	23.5337	3.92228	12.8705	7.38069e-13
Gene * Year	10	24.9933	2.49933	8.20128	2.34236e-12
Genotype * Allele * Environment	30	41.6026	1.38675	4.55048	5.01113e-12
Modell	71	1494.51	21.0495	69.0715	3.40489e-235
Error	575	175.231	0.30475
Corrected total sum	646	1669.75
Genotype	N	Mean	Standard deviation	SEM	Variance
April Bearded	162	10.4841	1.46493	0.1151	2.14602
Bersee	162	10.4727	1.43061	0.1124	2.04664
Maris Huntsman	162	9.9223	1.7226	0.13576	2.96735
Maris Widgeon	162	11.0239	1.61889	0.12719	2.6208
Allele	N	Mean	Standard deviation	SEM	Variance
rht	108	10.4878	1.46056	0.14054	2.13324
Rht1	108	9.86328	1.39018	0.13377	1.93259
Rht2	108	9.57601	1.18964	0.11447	1.41524
Rht3	108	11.0103	1.67666	0.16134	2.8112
Rht1+2	108	10.3131	1.51344	0.14563	2.29051
Rht2+3	108	11.6196	1.49118	0.14416	2.22362
Environment	N	Mean	Standard deviation	SEM	Variance
2021	216	10.837	1.09851	0.07492	1.20672
2022	216	8.84892	0.99906	0.06798	0.99812
2023	216	11.7456	1.07598	0.07321	1.15774

## Sheet: C Gluten
Parameter	DF	Sum of quadrates	Mean of quadrates	F-value	p-value
Genotype	3	5446.52	1815.51	73.3098	1.58772e-37
Allele	5	8520.69	1704.14	68.8128	2.75792e-51
Environment	2	45331.6	22665.8	915.242	4.99478e-147
Genotype * Allele	15	3267.39	217.826	8.79579	1.52948e-17
Genotype * Environment	6	1568.25	261.375	10.5543	7.43439e-11
Gene * Year	10	3112.67	311.267	12.5689	5.66783e-19
Genotype * Allele * Environment	30	2545.28	84.8427	3.42594	1.43129e-08
Modell	71	70757.4	996.583	40.2419	7.22157e-140
Error	360	9534.46	24.7648
Corrected total sum	431	80291.9
Genotype	N	Mean	Standard deviation	SEM	Variance
April Bearded	108	68.4702	13.3196	1.2475	177.413
Bersee	108	66.1395	10.6093	0.97666	112.557
Maris Huntsman	108	59.09	12.9681	1.21457	168.172
Maris Widgeon	108	67.2243	14.1543	1.34347	200.345
Allele	N	Mean	Standard deviation	SEM	Variance
rht	72	68.0971	13.4534	1.55347	180.994
Rht1	72	61.2472	12.4628	1.42026	155.32
Rht2	72	59.7617	11.8266	1.34777	139.87
Rht3	72	66.5595	13.8822	1.60297	192.714
Rht1+2	72	63.5399	11.7175	1.36213	137.299
Rht2+3	72	72.0169	12.4328	1.3988	154.575
Environment	N	Mean	Standard deviation	SEM	Variance
2021	144	72.4693	9.60031	0.78386	92.1659
2022	144	51.5601	9.2383	0.73264	85.3462
2023	144	72.566	7.16035	0.58858	51.2706

## Sheet: D 1000 weight
Parameter	DF	Sum of quadrates	Mean of quadrates	F-value	p-value
Genotype	3	2499.1	833.034	231.217	7.66553e-55
Allele	5	3080.18	616.035	170.987	1.02116e-58
Environment	2	923.601	461.8	128.178	1.0618e-32
Genotype * Allele	15	523.166	34.8777	9.68068	1.70732e-15
Genotype * Environment	6	252.11	42.0183	11.6626	1.2619e-10
Gene * Year	10	151.974	15.1974	4.2182	3.80443e-05
Genotype * Allele * Environment	30	176.946	5.8982	1.63711	0.02975
Modell	71	7607.08	107.142	29.7384	1.09953e-59
Error	144	518.806	3.60282
Corrected total sum	215	8125.88
Genotype	N	Mean	Standard deviation	SEM	Variance
April Bearded	54	30.4923	3.6186	0.49243	13.0943
Bersee	54	36.9235	4.4035	0.59924	19.3908
Maris Huntsman	54	37.9735	6.73366	0.91633	45.3421
Maris Widgeon	54	39.3676	5.32338	0.72442	28.3384
Allele	N	Mean	Standard deviation	SEM	Variance
rht	36	42.6391	6.16272	1.02712	37.9791
Rht1	36	38.3056	4.3408	0.72347	18.8426
Rht2	36	38.0124	5.02524	0.83754	25.253
Rht3	36	32.4964	4.19014	0.69836	17.5573
Rht1+2	36	32.6221	2.99831	0.49972	8.98985
Rht2+3	36	33.0596	5.96164	0.99361	35.5412
Environment	N	Mean	Standard deviation	SEM	Variance
2021	72	34.8377	5.34098	0.62944	28.5261
2022	72	39.1108	6.67849	0.78707	44.6023
2023	72	34.619	5.32093	0.62708	28.3122

## Sheet: E Kernel area
Parameter	DF	Sum of quadrates	Mean of quadrates	F-value	p-value
Genotype	3	430.323	143.441	535.172	7.5332e-78
Allele	5	81.1321	16.2264	60.54	1.05985e-33
Environment	2	44.2419	22.1209	82.5322	1.31392e-24
Genotype * Allele	15	34.1298	2.27532	8.48911	1.10185e-13
Genotype * Environment	6	12.9156	2.1526	8.03127	1.73507e-07
Gene * Year	10	10.5267	1.05267	3.92746	9.59949e-05
Genotype * Allele * Environment	30	8.90789	0.29693	1.10783	0.33521
Modell	71	622.177	8.76306	32.6946	2.20926e-62
Error	144	38.596	0.26803
Corrected total sum	215	660.773
Genotype	N	Mean	Standard deviation	SEM	Variance
April Bearded	54	13.8851	0.65805	0.08955	0.43303
Bersee	54	16.7021	0.91585	0.12463	0.83877
Maris Huntsman	54	17.4014	1.36426	0.18565	1.8612
Maris Widgeon	54	17.1735	1.10232	0.15001	1.21511
Allele	N	Mean	Standard deviation	SEM	Variance
rht	36	17.3674	2.02995	0.33832	4.12068
Rht1	36	16.512	1.4925	0.24875	2.22756
Rht2	36	16.5993	1.67622	0.27937	2.80973
Rht3	36	15.7806	1.45453	0.24242	2.11566
Rht1+2	36	15.5325	1.31309	0.21885	1.72421
Rht2+3	36	15.9513	1.88768	0.31461	3.56333
Environment	N	Mean	Standard deviation	SEM	Variance
2021	72	15.9744	1.5696	0.18498	2.46364
2022	72	16.9306	1.96545	0.23163	3.863
2023	72	15.9667	1.53522	0.18093	2.3569

## Sheet: F Kernel width
Parameter	DF	Sum of quadrates	Mean of quadrates	F-value	p-value
Genotype	3	7.27741	2.4258	460.248	1.4931e-73
Allele	5	2.4007	0.48014	91.0967	7.93544e-43
Environment	2	0.77466	0.38733	73.4877	1.01031e-22
Genotype * Allele	15	0.55363	0.03691	7.00266	2.70408e-11
Genotype * Environment	6	0.18798	0.03133	5.94434	1.43075e-05
Gene * Year	10	0.17582	0.01758	3.33587	0.000628891
Genotype * Allele * Environment	30	0.20313	0.00677	1.28464	0.16721
Modell	71	11.5733	0.163	30.9268	8.49047e-61
Error	144	0.75897	0.00527
Corrected total sum	215	12.3323
Genotype	N	Mean	Standard deviation	SEM	Variance
April Bearded	54	3.00101	0.11	0.01497	0.0121
Bersee	54	3.41717	0.13448	0.0183	0.01809
Maris Huntsman	54	3.41852	0.19967	0.02717	0.03987
Maris Widgeon	54	3.43776	0.15914	0.02166	0.02532
Allele	N	Mean	Standard deviation	SEM	Variance
rht	36	3.50215	0.26001	0.04333	0.0676
Rht1	36	3.36932	0.19498	0.0325	0.03802
Rht2	36	3.36692	0.21632	0.03605	0.0468
Rht3	36	3.23963	0.21258	0.03543	0.04519
Rht1+2	36	3.19295	0.16964	0.02827	0.02878
Rht2+3	36	3.24073	0.23952	0.03992	0.05737
Environment	N	Mean	Standard deviation	SEM	Variance
2021	72	3.26835	0.21705	0.02558	0.04711
2022	72	3.40278	0.26108	0.03077	0.06816
2023	72	3.28472	0.21797	0.02569	0.04751

## Sheet: G Kernel length
Parameter	DF	Sum of quadrates	Mean of quadrates	F-value	p-value
Genotype	3	10.6804	3.56012	420.706	5.06711e-71
Allele	5	0.69	0.138	16.3078	9.92166e-13
Environment	2	0.93866	0.46933	55.4615	1.38246e-18
Genotype * Allele	15	1.00939	0.06729	7.95212	7.73046e-13
Genotype * Environment	6	0.22253	0.03709	4.38282	0.00042561
Gene * Year	10	0.23179	0.02318	2.73908	0.00408
Genotype * Allele * Environment	30	0.22421	0.00747	0.8832	0.64353
Modell	71	13.9969	0.19714	23.2964	7.40876e-53
Error	144	1.21856	0.00846
Corrected total sum	215	15.2155
Genotype	N	Mean	Standard deviation	SEM	Variance
April Bearded	54	6.19165	0.11129	0.01515	0.01239
Bersee	54	6.49131	0.15645	0.02129	0.02448
Maris Huntsman	54	6.78911	0.15929	0.02168	0.02537
Maris Widgeon	54	6.65113	0.15275	0.02079	0.02333
Allele	N	Mean	Standard deviation	SEM	Variance
rht	36	6.62407	0.30008	0.05001	0.09005
Rht1	36	6.5247	0.24903	0.04151	0.06202
Rht2	36	6.56325	0.26404	0.04401	0.06972
Rht3	36	6.46745	0.20322	0.03387	0.0413
Rht1+2	36	6.45919	0.23855	0.03976	0.0569
Rht2+3	36	6.54613	0.30826	0.05138	0.09502
Environment	N	Mean	Standard deviation	SEM	Variance
2021	72	6.56323	0.24271	0.0286	0.05891
2022	72	6.59028	0.27841	0.03281	0.07751
2023	72	6.43889	0.25429	0.02997	0.06466

## Sheet: H ALGL
Parameter	DF	Sum of quadrates	Mean of quadrates	F-value	p-value
Genotype	3	1028.33	342.776	146.499	2.48204e-63
Allele	5	837.382	167.476	71.5775	7.6489e-53
Environment	2	594.293	297.146	126.997	4.39646e-43
Genotype * Allele	15	84.8162	5.65442	2.41663	0.00229
Genotype * Environment	6	167.171	27.8618	11.9078	2.86109e-12
Gene * Year	10	62.3677	6.23677	2.66552	0.00369
Genotype * Allele * Environment	30	262.381	8.74602	3.73795	9.30265e-10
Modell	71	2993.53	42.1624	18.0197	3.69978e-86
Error	360	900.82	2.33979
Corrected total sum	431	3894.35
Genotype	N	Mean	Standard deviation	SEM	Variance
April Bearded	108	22.7709	2.14651	0.20104	4.60751
Bersee	108	23.4587	1.99659	0.1838	3.98637
Maris Huntsman	108	25.8218	3.03736	0.28448	9.22557
Maris Widgeon	108	26.2802	2.77461	0.26335	7.69844
Allele	N	Mean	Standard deviation	SEM	Variance
rht	72	23.4984	2.0666	0.23863	4.27084
Rht1	72	23.2037	2.39791	0.27327	5.74995
Rht2	72	23.2897	2.60828	0.29724	6.80312
Rht3	72	26.1043	2.77092	0.31996	7.678
Rht1+2	72	24.7801	3.26304	0.37932	10.6474
Rht2+3	72	26.4669	2.42499	0.27283	5.88059
Environment	N	Mean	Standard deviation	SEM	Variance
2021	144	24.5773	2.24755	0.18351	5.05148
2022	144	23.2704	2.19553	0.17412	4.82037
2023	144	25.9338	3.53435	0.29052	12.4916

## Sheet: I Gliadins
Parameter	DF	Sum of quadrates	Mean of quadrates	F-value	p-value
Genotype	3	2038.54	679.515	29.4701	3.58018e-17
Allele	5	16657.6	3331.52	144.486	5.02485e-86
Environment	2	69003.4	34501.7	1496.31	2.77586e-182
Genotype * Allele	15	4726.54	315.103	13.6658	9.74565e-28
Genotype * Environment	6	2654.98	442.496	19.1907	1.37785e-19
Gene * Year	10	2188.6	218.86	9.49179	3.78736e-14
Genotype * Allele * Environment	30	2025.35	67.5118	2.92794	1.03901e-06
Modell	71	98093.7	1381.6	59.9191	3.13212e-169
Error	360	8877.25	23.0578
Corrected total sum	431	106971
Genotype	N	Mean	Standard deviation	SEM	Variance
April Bearded	108	55.5034	15.1667	1.4205	230.03
Bersee	108	53.6828	12.4648	1.14747	155.37
Maris Huntsman	108	49.8522	15.8704	1.4864	251.871
Maris Widgeon	108	55.4504	17.0408	1.61744	290.389
Allele	N	Mean	Standard deviation	SEM	Variance
rht	72	53.4056	14.2268	1.64276	202.401
Rht1	72	47.5912	11.5337	1.31438	133.025
Rht2	72	46.7765	11.7564	1.33976	138.212
Rht3	72	57.354	17.5386	2.02518	307.601
Rht1+2	72	53.0608	15.226	1.76999	231.832
Rht2+3	72	63.2953	14.6851	1.6522	215.651
Environment	N	Mean	Standard deviation	SEM	Variance
2021	144	59.0152	8.83366	0.72127	78.0336
2022	144	37.3613	7.74778	0.61444	60.0282
2023	144	65.5904	11.144	0.91603	124.188

## Sheet: J Glutenins
Parameter	DF	Sum of quadrates	Mean of quadrates	F-value	p-value
Genotype	3	2173.64	724.547	126.578	4.67815e-57
Allele	5	1123.62	224.725	39.2592	1.44963e-32
Environment	2	3223.13	1611.56	281.539	4.55685e-76
Genotype * Allele	15	699.412	46.6275	8.14579	4.14087e-16
Genotype * Environment	6	706.549	117.758	20.5723	6.4572e-21
Gene * Year	10	338.37	33.837	5.9113	2.48719e-08
Genotype * Allele * Environment	30	964.999	32.1666	5.61949	5.74233e-17
Modell	71	9314.38	131.188	22.9185	2.86727e-101
Error	360	2203.79	5.72412
Corrected total sum	431	11518.2
Genotype	N	Mean	Standard deviation	SEM	Variance
April Bearded	108	17.4993	5.60833	0.52527	31.4534
Bersee	108	16.2941	4.16909	0.3838	17.3813
Maris Huntsman	108	12.0353	2.9572	0.27697	8.74501
Maris Widgeon	108	16.992	5.05883	0.48016	25.5918
Allele	N	Mean	Standard deviation	SEM	Variance
rht	72	19.0508	6.34028	0.73211	40.1992
Rht1	72	16.1402	4.89498	0.55784	23.9609
Rht2	72	14.6723	4.20577	0.47929	17.6885
Rht3	72	14.8796	4.34953	0.50224	18.9184
Rht1+2	72	14.8902	4.41109	0.51278	19.4577
Rht2+3	72	14.6399	4.28412	0.482	18.3536
Environment	N	Mean	Standard deviation	SEM	Variance
2021	144	13.4541	4.20097	0.34301	17.6482
2022	144	14.1988	3.292	0.26107	10.8373
2023	144	19.5949	5.09511	0.41882	25.9602

[truncated: 12 more sheets: K GLIA-GLUT, L ALGL %, M GLIA %, N GLUT %, O Gluten %, P omega5-gliadins, Q omega1,2-gliadins, R alpha-gliadins, S gamma-gliadins, T omegab-gliadins, U HMW-GS, V LMW-GS]
